# Supplementary material for: Midterm Blood Pressure Variability Is Associated with Poststroke Cognitive Impairment: A Prospective Cohort Study
Source: Front Neurol. 2017 Jul 28;8:365. doi: 10.3389/fneur.2017.00365 (PMC5532726; doi:10.3389/fneur.2017.00365)
Supplement: Datasheet S1 — Continued Table 1. [file data_sheet_1.xlsx]

## Sheet: Sheet1
ProjectPatienID	age	sex	BMI	edu<12	hypertension	hyperlipidemia	diabetes	CHD	Atrial fibrillation	TIA	Current smoking	Current drinking	SBP at admention	DBP at admention	Hcy	eGFR	NIHSS	Mrs-ad	HAMD	CIV-ad	thrombolysis	QSCV	QDCV	TOAST	Location	FH-Hypertension	FH-Diabetes	FH-CHD	FH-Stroke/TIA	TC	TG	HDL-C	LDL-C	FBG	antihypertension	anti-platelet	Anticoagulation	Lipid Lowering	SBP at admention	SBP at 2d	SBP at 3d	SBP at 4d	SBP at 5d	SBP at 6d	SBP at 7d	DBP at admention	DBP at 24h	DBP at 2d	DBP at 3d
cxkyxm001-00001	73	1	25.99	1	1	1	0	0	0	1	1	0	132	85	14.87	80	8	3	2	12	0	1	1	1	1	1	0	0	1	7.97	2.35	0.87	4.16	6.32	1	1	0	1	132	116	117	114	113	106	111	85	77	77	75
cxkyxm001-00002	61	0	23.66	0	1	0	1	0	0	1	0	0	132	85	14.01	75	6	3	7	11	0	nul	nul	1	1	0	1	0	1	7.55	2.22	0.92	2.98	7.51	1	1	0	1	132	120	nul	nul	nul	nul	nul	85	78	78	nul
cxkyxm001-00003	71	1	28.76	1	1	1	0	0	0	0	1	0	121	78	13.87	100	11	3	0	12	1	1	1	1	1	1	1	0	0	9.3	2.22	0.87	4.46	5.45	1	1	1	1	121	110	105	105	104	97	102	78	74	71	69
cxkyxm001-00004	70	0	24.77	1	1	1	1	0	1	0	1	0	178	114	14.01	97	14	3	4	13	1	1	2	5	3	0	1	0	0	5.01	1.78	0.93	4.89	4.87	1	1	0	1	178	156	157	154	153	146	150	114	106	104	101
cxkyxm001-00005	67	0	23.01	0	0	0	0	0	0	0	1	0	141	91	14.87	67	11	3	6	12	0	2	1	1	1	1	0	0	0	9.38	1.83	1.02	5.23	5.34	0	1	0	1	141	129	125	118	121	110	117	91	85	83	81
cxkyxm001-00006	68	1	23.53	1	1	0	0	0	0	0	1	0	240	154	13.96	97	10	3	1	13	0	5	5	1	1	1	1	0	0	9.41	2.44	0.78	4.89	4.87	1	1	0	1	240	220	211	201	206	193	154	154	143	140	136
cxkyxm001-00007	73	0	25.56	1	1	1	0	0	0	0	0	0	161	103	11.78	73	7	3	4	10	0	nul	nul	1	4	1	1	0	0	8.28	2.32	0.82	4.9	6.55	1	1	0	1	161	nul	nul	nul	nul	nul	nul	103	96	nul	nul
cxkyxm001-00008	66	0	27.73	1	1	0	1	0	0	0	0	0	161	103	13.23	98	13	3	1	12	0	3	2	1	4	1	0	0	0	8.47	2.22	0.87	3.23	6.03	1	1	1	1	161	132	127	139	138	131	135	103	99	94	91
cxkyxm001-00009	63	0	27.55	1	0	0	0	0	0	0	0	0	168	108	15.33	87	14	3	5	11	0	5	4	1	1	1	1	0	0	7.85	2.03	0.83	4.05	5.17	1	1	1	0	168	132	127	146	144	138	141	108	104	98	95
cxkyxm001-00010	42	1	31.8	1	1	1	0	0	0	0	0	1	134	86	14.01	97	7	5	2	10	0	1	1	1	1	1	0	0	1	7.54	2.31	0.87	4.88	6.32	1	1	0	1	134	132	127	120	115	112	117	86	77	80	77
cxkyxm001-00011	68	1	23.01	1	1	0	0	0	1	0	0	0	138	89	12.87	99	11	3	6	8	0	1	1	1	1	0	0	0	0	9.56	2.54	0.77	4.17	6.32	1	1	1	1	138	126	121	120	112	109	116	89	81	81	78
cxkyxm001-00012	73	1	24.89	1	1	1	0	0	0	0	0	0	164	105	11.78	98	8	2	6	7	0	2	3	1	2	1	0	0	0	8.58	2.33	0.83	5.34	4.98	1	1	0	1	164	149	143	142	134	130	138	105	97	96	93
cxkyxm001-00013	56	0	24.48	1	1	0	0	0	0	0	1	1	160	103	12.87	90	16	4	1	12	0	2	2	1	1	0	0	0	1	8.84	2.26	0.87	3.87	6.03	1	1	1	1	160	146	140	139	130	126	134	103	99	94	91
cxkyxm001-00014	52	0	23.78	1	1	1	0	0	0	0	0	1	162	104	13.23	98	10	3	4	9	0	4	2	5	1	0	0	0	0	9.52	2.31	1.02	4.99	5.89	1	1	1	1	162	148	142	137	129	125	142	104	97	95	92
cxkyxm001-00015	46	0	25.82	1	1	0	0	0	0	0	1	0	127	82	15.87	98	9	3	2	6	1	2	1	5	1	1	0	0	0	9.15	3.26	0.78	4.99	6.32	1	1	0	1	127	116	111	110	103	100	107	82	76	74	72
cxkyxm001-00016	64	1	25.18	1	1	0	0	0	0	0	0	0	140	90	14.01	95	14	3	3	11	0	2	3	1	1	1	0	0	0	5.26	2.56	0.93	4.43	6.45	1	1	0	1	140	128	122	121	114	111	118	90	84	77	74
cxkyxm001-00017	52	1	24.89	1	1	1	1	0	0	0	0	0	188	121	12.87	116	7	4	5	12	0	1	4	5	1	1	0	0	1	6.62	2.65	0.93	4.05	5.34	0	1	1	1	188	171	164	163	153	149	158	121	112	110	107
cxkyxm001-00018	58	1	27.45	1	1	1	0	0	0	0	1	0	118	76	13.96	96	16	2	1	5	0	5	5	5	3	1	1	0	0	6.58	2.31	0.93	3.13	5.13	1	1	0	0	118	108	120	102	96	93	99	76	74	69	67
cxkyxm001-00019	68	0	20.56	1	1	1	0	1	0	0	1	0	182	117	14.98	102	15	4	5	11	0	1	2	1	1	1	0	1	0	8.49	2.33	1.05	5.13	6.45	1	1	0	1	182	166	154	158	148	144	153	117	105	106	103
cxkyxm001-00020	37	0	24.21	1	1	0	1	0	0	0	1	0	232	149	16.32	100	12	3	7	12	0	2	1	1	1	1	0	0	0	6.53	2.32	1.05	4.54	6.55	1	1	0	1	232	205	190	201	187	181	195	149	141	138	134
cxkyxm001-00021	49	0	25.74	1	1	1	0	0	1	1	0	0	188	121	11.78	90	7	2	4	6	0	2	4	1	2	1	0	0	1	7.17	2.33	0.92	4.34	6.55	1	1	0	1	188	172	160	163	153	149	158	121	113	110	107
cxkyxm001-00022	70	1	29.29	1	1	1	1	0	0	0	1	0	190	122	21.76	99	11	3	4	10	0	2	4	1	1	1	1	0	0	9.44	2.32	1.26	4.84	4.87	0	1	1	1	190	177	164	165	155	150	160	122	111	111	108
cxkyxm001-00023	57	0	27.45	1	1	1	1	0	0	0	0	1	180	116	14.87	95	10	3	5	12	0	1	2	1	4	0	0	0	1	8.99	2.56	0.93	4.43	6.45	1	0	0	0	180	156	145	156	147	142	151	116	107	105	102
cxkyxm001-00024	67	1	22.67	1	1	1	0	1	0	0	1	1	162	104	15.76	67	11	3	0	11	0	1	2	1	1	1	1	1	0	8.23	1.83	1.02	5.23	6.45	1	1	1	1	162	147	137	140	132	128	136	104	96	95	92
cxkyxm001-00025	68	1	25.46	1	1	1	0	0	0	0	0	0	196	126	13.87	98	10	3	3	11	0	1	1	1	4	1	0	0	0	7.48	2.86	0.92	4.42	6.03	1	1	1	1	196	176	169	170	160	155	165	126	117	115	111
cxkyxm001-00026	65	0	24.48	1	1	0	0	1	0	0	1	0	124	80	15.45	99	12	3	6	11	0	1	1	1	1	1	0	1	0	6.82	2.65	1.02	4.33	6.32	1	1	0	1	124	112	104	108	102	98	104	80	74	73	70
cxkyxm001-00027	69	0	23.83	1	1	0	0	0	0	0	1	0	190	122	11.67	98	15	4	4	11	1	5	4	1	1	0	1	0	0	9.47	2.86	0.92	4.46	6.03	1	1	1	1	190	176	142	165	155	151	160	122	112	111	108
cxkyxm001-00028	64	1	27.51	1	1	0	0	0	0	0	1	0	188	121	15.32	82	7	2	5	5	0	1	3	1	1	1	0	0	0	6.25	2.33	0.92	4.42	6.55	0	1	0	1	188	165	166	163	153	149	158	121	111	110	107
cxkyxm001-00029	67	1	23.18	1	1	0	0	0	0	1	1	0	170	109	15.33	75	10	3	6	11	0	2	4	1	2	1	1	0	1	7.06	2.22	0.92	4.33	7.51	1	0	1	0	170	159	150	147	138	134	143	109	104	99	96
cxkyxm001-00030	64	0	24.48	1	1	1	0	0	1	0	1	0	148	95	9.68	99	12	3	0	10	1	2	1	1	1	1	0	0	0	7.83	2.12	0.92	4.67	6.32	1	1	0	1	148	135	131	128	121	117	124	95	89	87	84
cxkyxm001-00031	70	1	24.48	1	1	1	1	0	0	0	0	0	168	108	16.78	99	10	3	2	10	0	2	4	1	1	1	0	0	0	5.94	2.13	0.91	4.65	5.87	1	1	1	1	168	153	149	144	135	131	141	108	104	98	95
cxkyxm001-00032	71	1	24.09	1	1	1	0	0	0	1	0	0	182	117	12.87	98	7	3	6	10	0	3	2	1	1	1	0	0	1	8.08	2.13	1.29	4.65	4.99	1	1	0	1	182	166	161	156	147	143	153	117	108	106	103
cxkyxm001-00033	42	1	24.09	1	1	0	0	0	0	0	0	0	196	126	12.87	98	13	3	6	12	0	1	2	5	1	0	0	0	0	6.09	2.31	1.02	3.87	5.89	1	1	1	1	196	179	173	168	158	154	165	126	115	115	111
cxkyxm001-00034	41	0	24.48	1	1	1	0	0	0	0	1	1	184	118	18.54	112	14	3	2	9	0	2	3	5	1	1	0	0	1	5.47	2.35	0.87	4.67	5.17	0	1	0	0	184	168	163	158	148	144	155	118	111	108	104
cxkyxm001-00035	64	1	24.48	1	1	0	0	0	0	0	0	0	198	127	13.96	87	10	3	1	10	0	2	5	1	1	0	1	0	0	6.98	2.03	0.83	4.99	5.17	1	1	0	1	198	180	175	170	160	156	166	127	118	116	112
cxkyxm001-00036	46	0	24.48	1	1	0	0	0	0	0	0	0	190	122	17.54	75	12	3	1	10	1	3	4	5	1	1	0	0	1	7.68	2.22	1.02	2.98	6.51	1	1	0	1	190	173	168	163	153	149	160	122	114	111	108
cxkyxm001-00037	61	0	24.69	1	1	0	0	0	1	1	1	0	196	126	9.67	88	10	3	0	11	0	2	2	1	2	1	0	0	1	6.32	2.33	0.83	4.22	7.78	1	0	0	1	196	179	173	168	158	154	165	126	118	115	111
cxkyxm001-00038	67	1	27.94	1	1	1	0	0	0	0	0	0	151	97	12.87	100	12	3	4	11	0	3	1	1	1	1	0	0	1	8.6	2.22	0.92	5.32	6.03	1	1	1	1	151	138	133	129	122	118	127	97	91	88	86
cxkyxm001-00039	62	1	26.12	1	1	1	0	0	0	0	1	1	192	123	13.56	95	10	3	5	12	0	1	4	1	1	0	0	0	0	9.37	2.31	0.92	4.54	6.22	0	1	0	1	192	175	171	166	156	152	161	123	115	112	109
cxkyxm001-00040	63	1	23.98	1	1	1	0	1	0	0	0	0	206	132	14.87	100	6	3	7	12	0	nul	nul	1	2	1	0	1	0	6.66	2.22	0.87	5.33	6.45	0	1	1	1	206	188	182	177	166	162	nul	132	124	121	117
cxkyxm001-00041	67	0	28.65	1	1	1	0	0	0	0	0	0	226	145	13.87	90	11	3	2	10	0	3	4	1	1	1	0	0	1	6.82	2.26	0.87	4.41	7.51	1	1	1	1	226	206	200	194	182	178	190	145	136	133	129
cxkyxm001-00042	42	1	27.94	1	1	0	1	0	0	0	0	0	199	128	14.01	98	14	3	1	12	0	1	2	5	1	1	1	0	0	7.15	2.31	1.02	3.87	5.89	1	1	1	1	199	181	176	171	160	156	167	128	118	116	113
cxkyxm001-00043	69	0	23.33	1	1	1	0	0	0	0	1	0	152	98	13.87	98	14	3	0	12	0	4	3	1	1	1	0	0	1	8.78	2.13	1.29	4.65	4.99	0	1	1	1	152	139	132	128	120	116	128	98	94	89	86
cxkyxm001-00044	71	0	27.81	1	1	1	1	0	0	0	0	1	144	92	12.87	112	6	4	3	12	0	2	3	1	1	1	1	0	0	5.22	2.32	0.92	4.16	5.17	1	1	0	1	144	131	127	123	116	112	121	92	88	84	82
cxkyxm001-00045	43	1	24.48	1	1	1	0	0	0	0	1	0	192	123	14.87	100	11	3	3	9	1	2	2	5	1	0	0	0	1	6.92	3.22	0.92	2.89	6.32	1	1	0	1	192	175	170	165	155	151	161	123	118	112	109
cxkyxm001-00046	69	1	25.39	1	1	1	0	0	0	0	0	0	136	87	18.54	90	13	3	5	9	0	3	1	2	1	0	1	0	0	8.37	2.31	0.92	4.54	6.22	1	1	1	1	136	124	120	117	110	106	114	87	82	81	78
cxkyxm001-00047	69	1	28.57	1	1	0	0	0	0	0	0	0	150	96	15.74	97	8	4	1	10	0	4	2	1	1	1	0	0	1	7.9	2.88	0.87	4.46	7.54	1	1	1	1	150	137	133	129	121	117	126	96	94	88	85
cxkyxm001-00048	58	0	22.86	1	1	1	0	1	0	1	1	0	194	125	12.87	89	9	3	4	9	0	2	2	1	1	1	1	1	1	6.2	2.33	0.77	4.54	5.98	1	1	0	1	194	177	172	166	156	152	163	125	116	114	110
cxkyxm001-00049	72	0	28.98	1	1	1	1	0	0	0	0	0	135	87	14.98	112	16	4	4	13	0	4	1	2	1	1	0	0	0	8.32	2.34	0.83	5.13	6.45	0	1	1	1	135	123	119	116	109	105	113	87	81	80	77
cxkyxm001-00050	49	0	30.04	1	1	1	0	0	1	0	0	0	174	112	14.01	76	10	3	6	11	0	2	1	1	4	1	0	0	0	7.45	2.22	0.87	4.46	4.43	1	1	1	1	174	159	154	149	140	136	146	112	103	102	99
cxkyxm001-00051	69	1	25.76	1	1	1	0	0	0	0	1	0	142	91	18.54	95	13	3	3	11	0	3	2	2	1	1	0	0	0	7.03	2.33	0.83	3.87	4.87	1	1	1	1	142	129	126	122	114	110	119	91	83	83	81
cxkyxm001-00052	59	0	23.01	1	1	0	0	0	0	0	0	0	132	85	14.87	98	13	3	2	11	1	3	1	2	1	1	0	0	0	8.09	2.31	0.91	3.54	6.03	1	1	0	0	132	120	117	113	106	102	111	85	79	80	77
cxkyxm001-00053	73	0	23.67	1	1	0	0	1	0	0	0	0	200	128	14.87	95	16	4	2	12	0	5	5	2	1	1	0	1	0	8.58	2.32	0.77	4.22	5.86	1	1	1	1	200	182	163	158	148	144	168	128	119	117	114
cxkyxm001-00054	57	0	24.48	1	1	0	1	0	0	1	0	0	150	96	13.96	102	11	3	2	10	0	3	2	2	1	0	0	0	1	9.22	2.88	1.02	4.78	6.55	1	1	1	1	150	137	133	129	121	117	126	96	94	88	85
cxkyxm001-00055	39	0	24.48	1	1	1	0	0	0	0	0	0	144	92	13.87	88	12	3	3	10	0	3	3	2	1	1	0	0	1	5.93	2.22	0.92	5.32	5.89	0	1	1	1	144	131	127	123	116	112	121	92	87	84	82
cxkyxm001-00056	40	1	24.48	1	1	0	1	0	1	0	1	0	156	100	12.87	90	11	3	5	10	0	2	1	1	1	1	0	0	1	8.28	2.14	0.87	4.56	5.17	1	1	0	1	156	142	138	134	126	122	131	100	94	91	89
cxkyxm001-00057	43	0	28.34	1	1	1	0	0	0	0	1	0	184	118	13.87	102	8	4	5	10	0	3	3	1	4	0	0	0	0	6.34	2.17	1.02	4.88	3.88	1	1	1	1	184	168	162	157	148	144	155	118	113	108	104
cxkyxm001-00058	60	0	20.2	1	1	0	0	0	0	0	1	1	164	105	13.96	102	11	3	3	11	0	2	2	2	1	1	1	0	0	7.19	1.78	0.93	4.43	6.21	1	1	0	1	164	149	145	141	132	128	138	105	96	96	93
cxkyxm001-00059	73	1	23.49	1	1	1	0	0	0	0	0	0	204	131	12.87	99	9	3	5	12	1	2	3	2	1	1	0	0	0	5.92	2.54	0.77	4.17	6.32	1	1	1	0	204	186	180	175	164	160	171	131	123	119	116
cxkyxm001-00060	65	1	23.66	1	1	1	0	0	0	0	0	0	178	114	13.87	104	9	3	3	6	0	2	2	1	1	1	1	0	0	9.67	2.33	0.78	4.98	6.21	1	1	0	1	178	162	156	151	142	138	150	114	108	104	101
cxkyxm001-00061	73	1	25.39	1	1	1	0	0	0	0	0	1	186	119	12.87	98	6	2	7	5	0	2	3	2	1	1	0	0	0	6.46	2.86	0.92	4.42	6.03	1	1	0	1	186	170	164	160	150	146	156	119	111	109	106
cxkyxm001-00062	73	1	22.18	1	1	1	0	0	0	0	0	0	178	114	13.87	100	10	3	4	9	0	2	2	2	1	1	0	0	1	8.14	2.33	0.77	3.89	6.45	1	1	1	1	178	162	157	152	143	139	150	114	107	104	101
cxkyxm001-00063	46	0	20.82	1	1	1	0	0	0	0	1	0	190	122	14.76	86	12	3	4	10	0	3	4	1	1	0	0	0	0	9.15	2.32	0.77	4.78	5.86	1	1	0	0	190	173	168	163	153	149	160	122	114	111	108
cxkyxm001-00064	68	1	26.17	1	1	0	0	0	0	0	1	0	160	103	14.87	90	11	3	4	10	0	2	2	2	1	1	0	0	1	5.06	2.34	1.02	2.87	6.03	1	1	1	1	160	146	141	137	129	125	134	103	95	94	91
cxkyxm001-00065	63	1	26.66	1	1	1	0	1	0	0	0	0	152	98	13.87	85	10	3	7	9	0	2	1	2	1	1	0	1	0	5.85	2.33	1.02	4.78	5.89	1	1	1	1	152	139	134	130	123	119	128	98	91	89	86
cxkyxm001-00066	38	1	22.03	1	1	0	0	0	0	0	0	0	120	85	13.23	96	11	3	5	12	0	1	4	1	1	0	1	0	0	9.23	2.31	0.91	4.05	6.12	1	1	0	1	120	191	186	180	169	165	176	85	126	123	119
cxkyxm001-00067	74	0	25.95	1	1	1	0	0	1	0	1	1	230	148	14.87	99	7	4	4	11	0	2	4	1	1	0	0	0	0	5.54	2.03	0.69	4.99	6.09	1	1	0	0	230	210	203	197	185	181	193	148	140	137	133
cxkyxm001-00068	59	0	22.85	1	1	0	0	0	0	1	0	1	181	116	13.87	99	9	3	5	10	0	2	2	2	2	0	0	0	1	8.85	2.13	0.91	4.54	5.87	0	1	0	1	181	165	160	155	146	142	152	116	108	106	103
cxkyxm001-00069	44	1	23.87	1	1	0	0	0	0	0	0	0	178	114	16.75	102	10	3	0	12	0	1	5	1	1	1	0	0	0	9.31	2.17	1.02	4.54	3.88	1	1	1	1	178	162	158	153	144	140	150	114	106	104	101
cxkyxm001-00070	73	1	25.58	1	1	1	1	0	0	0	0	1	138	89	14.76	84	10	3	4	10	0	5	5	2	1	1	1	0	1	7.25	2.13	0.92	4.34	4.87	1	1	0	1	138	126	144	120	112	108	135	89	81	83	80
cxkyxm001-00071	66	1	26.25	1	1	1	0	0	0	0	0	0	176	131	12.87	96	15	4	3	12	0	4	2	2	1	1	0	0	0	7.78	2.65	0.77	4.17	5.17	1	1	0	1	176	115	111	109	103	99	106	131	72	74	72
cxkyxm001-00072	65	1	25.95	1	1	0	0	0	1	0	1	1	150	96	10.54	98	14	3	0	12	0	1	1	5	4	1	0	0	1	8.76	2.34	1.02	4.78	5.43	1	1	1	1	150	137	133	130	122	118	126	96	90	88	85
cxkyxm001-00073	72	1	22.03	1	1	1	0	0	0	0	0	0	154	99	14.01	106	14	3	7	10	0	1	1	2	1	0	1	0	0	8.03	2.12	1.08	4.67	5.89	1	1	1	1	154	140	136	133	125	121	129	99	91	90	87
cxkyxm001-00074	73	1	26.57	1	1	1	0	0	0	0	1	1	190	122	15.33	75	13	3	7	10	0	2	4	2	1	0	0	0	1	7.61	2.22	1.02	4.33	6.51	1	1	0	1	190	173	168	165	155	151	160	122	112	111	108
cxkyxm001-00075	66	1	25.71	1	1	0	1	0	0	0	0	0	167	107	14.98	90	13	3	7	11	0	1	4	4	4	0	1	0	1	5.3	2.56	0.93	4.43	5.87	1	1	0	1	167	152	148	145	136	132	140	107	103	98	95
cxkyxm001-00076	64	1	23.87	1	1	0	0	0	1	0	1	1	160	103	13.87	112	14	3	7	12	0	2	2	2	1	1	0	0	0	6.76	2.33	1.05	4.22	6.45	1	1	0	0	160	146	141	139	130	126	134	103	96	94	91
cxkyxm001-00077	71	1	23.87	1	1	1	1	0	0	0	1	0	138	89	12.87	102	14	3	4	12	0	1	5	2	1	1	0	0	0	5.23	2.84	1.05	4.43	6.21	1	1	1	1	138	123	122	116	118	108	117	89	82	77	75
cxkyxm001-00078	72	0	22.77	1	1	1	0	0	0	1	0	0	159	102	14.87	95	7	2	4	5	0	nul	nul	2	3	1	0	0	1	9	2.33	0.83	4.22	4.87	1	1	1	1	159	nul	nul	nul	nul	nul	nul	102	null	nul	nul
cxkyxm001-00079	44	0	28.57	1	1	1	1	0	1	0	0	0	137	88	13.23	100	8	4	2	10	0	1	1	4	1	1	0	0	1	8.58	2.35	0.87	4.41	4.87	1	1	0	1	137	124	121	115	118	107	117	88	82	81	78
cxkyxm001-00080	65	1	25.71	1	1	0	1	1	0	0	1	0	149	96	14.87	98	11	3	2	10	0	1	1	2	1	1	0	1	0	7.67	2.33	1.05	4.54	7.54	0	1	0	0	149	136	144	129	128	123	125	96	85	87	85
cxkyxm001-00081	68	1	25.71	1	1	0	0	0	0	0	0	1	152	98	12.87	96	11	3	5	12	0	1	1	4	1	1	0	0	0	8.01	2.31	0.92	4.41	7.51	0	1	0	1	152	139	147	132	130	126	128	98	93	89	86
cxkyxm001-00082	70	1	30.04	1	1	0	0	0	0	0	0	0	144	92	14.87	98	10	3	1	11	0	1	1	2	1	0	1	0	0	7.03	1.83	1.26	4.46	3.55	1	1	0	1	144	131	139	125	124	120	121	92	87	84	82
cxkyxm001-00083	70	1	28.35	1	1	0	1	1	0	0	0	0	148	95	14.87	86	8	4	1	9	0	1	1	3	1	1	0	1	0	9.44	2.32	0.77	3.89	5.86	1	1	0	1	148	135	143	128	127	123	124	95	87	87	84
cxkyxm001-00084	69	1	24.49	1	0	0	0	0	0	1	1	0	194	125	12.87	98	9	4	3	15	1	1	1	2	1	0	0	0	1	6.81	2.68	0.92	4.42	6.03	1	1	1	1	194	177	189	168	166	162	163	125	117	114	110
cxkyxm001-00085	57	0	26.03	1	1	1	0	1	0	0	1	0	170	109	12.87	98	14	3	6	7	1	1	4	3	1	1	0	1	1	6.74	2.88	0.87	4.78	5.43	1	1	0	1	170	155	165	147	146	141	143	109	102	99	96
cxkyxm001-00086	69	1	26.49	1	1	0	0	0	0	0	1	0	192	123	13.96	98	9	3	2	6	0	1	1	3	1	1	1	0	0	6.52	2.76	0.87	3.87	5.17	1	1	1	1	192	175	187	166	165	161	161	123	112	112	109
cxkyxm001-00087	43	0	23.44	0	1	0	0	0	0	0	0	0	184	118	13.96	98	11	3	3	11	0	1	1	4	1	1	1	0	0	7.54	2.33	0.83	4.54	6.03	0	1	1	1	184	168	179	159	158	154	155	118	111	108	104
cxkyxm001-00088	61	0	35.49	1	1	1	0	0	0	0	0	0	118	76	12.87	100	6	5	7	10	1	1	1	4	4	0	0	0	0	6.2	2.32	1.05	4.54	6.55	1	1	0	1	118	108	113	102	101	97	99	76	73	69	67
cxkyxm001-00089	66	1	22.04	1	1	0	0	0	0	1	1	0	208	134	15.76	90	10	3	3	12	1	5	5	2	3	0	0	0	1	5.15	2.26	0.87	4.67	6.03	1	1	1	1	208	190	203	180	178	182	151	134	124	122	118
cxkyxm001-00090	74	1	21.51	1	1	0	0	0	0	1	1	0	188	121	8.67	105	8	3	2	8	0	5	5	2	1	1	0	0	1	8.57	2.56	0.91	4.65	5.86	0	1	1	1	188	171	183	162	161	165	129	121	110	111	107
cxkyxm001-00091	72	1	22.72	1	1	1	0	0	0	0	0	0	188	121	13.96	104	15	4	3	9	0	5	5	2	1	1	0	0	0	5.86	2.54	0.83	4.56	6.33	1	1	0	0	188	171	183	163	161	165	129	121	111	110	107
cxkyxm001-00092	74	0	28.07	1	1	0	0	0	1	0	0	1	192	123	14.87	98	12	3	6	9	0	5	5	2	1	1	0	0	1	9.11	2.14	0.93	4.05	5.89	1	1	0	1	192	187	170	153	165	168	144	123	117	112	109
cxkyxm001-00093	44	1	27.6	1	1	0	0	0	0	0	1	0	190	122	14.76	78	12	3	6	10	0	4	4	2	1	0	0	0	0	9.7	2.22	0.87	5.32	6.45	0	1	0	1	190	182	168	151	163	166	149	122	113	111	108
cxkyxm001-00094	71	1	25.56	1	1	1	0	0	0	0	1	0	148	77	12.87	75	9	3	1	6	0	5	5	5	4	1	0	0	0	9.82	2.22	0.92	4.33	7.51	0	1	1	0	148	193	175	158	170	173	139	77	116	116	113
cxkyxm001-00095	63	1	26.54	1	1	1	0	1	0	0	0	1	152	98	13.96	75	7	2	1	6	0	2	1	2	1	0	1	1	0	5.64	2.33	1.02	3.89	5.89	1	1	0	1	152	147	134	121	130	133	125	98	92	89	86
cxkyxm001-00096	73	1	26.17	1	1	1	0	0	0	0	1	0	174	112	10.54	97	14	3	6	6	0	4	4	2	1	0	0	0	1	8.73	2.44	0.78	4.89	4.87	1	1	1	1	174	169	154	138	149	152	138	112	104	102	99
cxkyxm001-00097	58	0	23.83	1	1	0	1	0	0	0	0	0	188	121	14.87	80	16	2	4	6	0	4	3	2	1	0	0	0	1	9.03	3.15	0.87	4.98	6.03	1	1	1	1	188	183	165	149	161	165	144	121	110	110	107
cxkyxm001-00098	48	0	20.51	1	1	0	0	0	0	0	0	0	138	121	14.01	98	9	3	5	6	0	4	4	5	4	0	0	0	0	5.28	2.35	0.68	4.67	7.22	1	1	0	1	138	183	166	150	161	165	144	121	112	110	107
cxkyxm001-00099	73	0	20.8	1	0	0	0	1	0	0	0	0	134	86	13.23	90	8	2	2	6	0	1	1	2	1	1	0	1	0	5.27	2.14	0.93	4.41	5.17	1	0	0	1	134	129	118	107	115	117	123	86	76	81	78
cxkyxm001-00100	49	0	25.83	1	1	0	0	0	0	0	0	0	196	126	13.96	88	12	3	2	12	0	5	5	2	1	1	0	0	0	7.78	2.22	0.87	4.34	5.86	1	1	0	1	196	191	167	150	168	153	150	126	115	115	111
cxkyxm001-00101	55	0	27.88	1	1	1	0	0	0	0	1	0	194	125	12.87	96	12	3	1	12	0	5	5	2	1	0	0	0	0	9.8	2.31	0.93	4.05	5.13	1	1	0	1	194	189	172	154	166	142	139	125	116	114	110
cxkyxm001-00102	65	0	25.71	1	1	0	0	0	0	0	0	1	192	123	13.87	112	9	3	0	12	0	4	5	2	1	1	0	0	1	8.81	2.35	0.87	4.16	5.17	0	1	0	1	192	175	170	153	165	152	149	123	118	112	109
cxkyxm001-00103	70	0	23.76	1	1	0	0	0	1	0	0	1	146	94	15.32	99	14	3	0	9	0	1	1	2	1	1	0	0	0	7.48	2.32	1.26	4.9	4.87	1	1	0	1	146	133	129	116	125	128	125	94	89	85	83
cxkyxm001-00104	53	0	26.72	1	0	1	0	0	0	0	0	0	133	85	14.87	98	23	5	7	11	0	1	1	2	1	1	1	0	0	9.13	2.22	0.87	3.23	6.03	1	1	1	1	133	121	118	106	114	126	123	85	76	77	75
cxkyxm001-00105	73	1	25.07	1	1	1	1	0	0	1	0	0	150	96	14.01	88	9	3	5	12	0	2	1	2	1	1	0	0	1	7.16	2.22	0.68	4.54	5.89	0	1	0	1	150	137	133	119	129	128	125	96	91	88	85
cxkyxm001-00106	71	0	22.59	1	1	1	0	0	1	0	0	1	194	125	15.45	98	11	3	1	12	0	4	5	2	1	1	0	0	0	5.05	1.78	0.93	4.89	6.45	1	1	0	1	194	177	172	154	166	152	149	125	116	114	110
cxkyxm001-00107	54	1	24.65	1	1	1	0	1	0	0	0	0	226	145	13.87	110	11	3	6	12	0	5	5	2	1	1	0	1	0	9.56	2.22	0.87	4.46	6.45	1	1	0	1	226	206	200	180	194	151	148	145	137	135	131
cxkyxm001-00108	41	1	26.54	0	1	0	0	0	1	0	0	0	180	116	12.87	98	12	3	2	12	0	4	2	5	4	0	0	0	0	8.97	2.31	0.92	3.87	6.32	1	1	1	1	180	164	159	143	154	146	143	116	109	106	103
cxkyxm001-00109	69	1	22.51	1	1	0	0	0	0	0	0	0	184	118	14.01	100	14	3	5	10	0	4	3	2	1	0	0	0	1	8.96	2.22	0.92	4.54	6.03	1	1	0	0	184	168	163	146	158	146	143	118	111	108	105
cxkyxm001-00110	64	0	26.12	1	1	1	1	0	0	0	0	0	123	79	12.87	88	11	3	6	10	0	3	4	3	1	1	0	0	1	7.15	2.88	0.87	4.78	5.43	1	1	0	1	123	112	109	98	105	125	122	79	71	72	70
cxkyxm001-00111	71	0	20.06	1	1	0	0	0	0	0	0	0	144	92	12.87	122	12	3	2	10	0	4	3	3	1	1	1	0	1	5.39	3.15	1.08	4.05	6.02	1	1	1	1	144	131	127	115	124	107	122	92	88	84	82
cxkyxm001-00112	72	0	28.62	0	1	1	0	1	0	0	0	0	190	122	13.23	76	8	5	7	10	0	nul	nul	2	3	0	0	1	0	8.46	2.32	0.79	3.89	6.56	1	1	0	1	190	166	166	149	nul	nul	nul	122	112	111	108
cxkyxm001-00113	70	0	25.95	1	1	1	0	0	0	0	1	0	172	110	13.23	90	10	3	2	12	0	5	5	2	1	1	0	0	1	5.45	2.26	1.22	4.41	7.51	1	1	1	1	172	166	152	137	148	130	127	110	104	101	98
cxkyxm001-00114	51	1	30.85	1	1	0	0	1	0	0	1	0	156	100	13.87	113	7	5	2	9	0	2	2	3	1	1	0	1	0	9.18	2.33	1.02	4.78	5.86	1	1	0	1	156	146	138	124	134	129	126	100	94	91	89
cxkyxm001-00115	70	0	27.55	1	1	0	0	0	0	0	0	0	168	108	16.75	98	13	3	6	10	0	5	5	3	1	1	0	0	1	5.45	2.14	0.93	4.17	5.89	1	0	0	1	168	169	149	134	144	147	127	108	102	98	95
cxkyxm001-00116	70	0	23.43	1	1	1	0	0	0	0	0	0	186	119	12.87	97	11	3	1	10	0	5	5	4	1	1	0	0	0	5.43	2.44	0.78	4.54	4.87	1	1	0	1	186	177	164	148	160	163	129	119	112	109	106
cxkyxm001-00117	73	0	22.83	1	1	1	0	0	0	0	0	0	164	105	13.96	110	13	3	6	12	0	1	1	4	1	1	1	0	0	8.08	2.33	0.91	4.97	5.34	1	1	1	1	164	149	145	142	141	138	137	105	97	96	93
cxkyxm001-00118	67	1	22.03	1	0	1	0	0	0	0	0	0	176	113	11.78	90	12	3	5	10	1	1	1	2	1	0	0	0	0	5.4	2.33	0.92	4.34	6.55	0	1	0	1	176	162	156	152	151	144	143	113	106	103	100
cxkyxm001-00119	72	0	23.42	1	1	1	0	0	0	0	1	0	189	121	12.87	106	12	3	5	8	0	5	4	4	1	1	1	0	1	7.02	2.56	0.93	4.89	6.03	1	1	1	1	189	188	167	164	162	150	149	121	114	111	107
cxkyxm001-00120	70	1	29.82	1	1	0	0	0	0	0	1	0	142	91	12.87	99	6	4	4	12	0	1	1	4	1	0	1	0	0	7.78	2.33	0.91	4.05	6.32	1	1	0	1	142	126	137	130	127	122	117	91	82	83	81
cxkyxm001-00121	55	1	26.64	1	1	0	0	0	0	0	0	0	178	114	14.01	73	10	3	6	8	0	1	2	4	1	1	0	0	0	6.87	2.31	0.93	4.41	5.89	1	1	1	1	178	161	149	154	153	144	143	114	106	104	101
cxkyxm001-00122	48	0	21.48	1	1	0	0	0	0	1	0	0	196	126	10.11	95	7	3	4	12	0	4	5	2	1	0	0	0	1	6.96	2.26	0.87	4.41	5.94	1	1	1	1	196	183	169	170	168	151	150	126	117	115	111
cxkyxm001-00123	72	0	30.04	1	1	1	0	0	1	0	1	1	183	117	12.65	88	14	3	7	10	0	4	2	4	1	1	0	0	1	8.14	2.22	0.92	4.54	5.89	1	1	0	1	183	175	161	159	157	144	143	117	114	108	104
cxkyxm001-00124	70	1	24.09	1	0	1	0	0	1	0	1	0	218	140	13.23	88	12	3	4	11	0	5	5	4	1	1	1	0	1	5.69	2.22	0.92	4.54	5.89	0	1	1	1	218	204	188	189	187	153	152	140	131	129	125
cxkyxm001-00125	45	0	24.46	1	0	0	0	0	1	0	0	0	144	92	14.01	97	4	5	5	14	0	3	2	2	1	0	0	0	0	8.16	2.56	0.87	4.46	7.54	1	1	0	1	144	133	128	121	118	113	117	92	88	84	82
cxkyxm001-00126	71	1	26.63	1	1	0	0	1	1	0	0	0	136	87	14.01	90	12	3	5	12	0	2	2	4	1	0	0	1	1	7.15	2.77	0.92	2.98	5.17	1	1	1	0	136	126	122	115	112	107	117	87	81	77	75
cxkyxm001-00127	74	0	24.26	1	1	0	0	0	0	0	1	0	136	85	13.87	96	8	2	7	7	0	2	2	2	1	1	0	0	1	7.2	2.31	0.92	4.41	7.51	1	1	1	1	136	125	120	114	111	106	117	85	84	78	75
cxkyxm001-00128	70	0	23.03	1	1	1	0	0	1	0	1	1	188	121	13.96	98	6	2	3	7	0	2	3	4	1	1	0	0	0	7.49	2.33	1.05	4.54	3.76	1	1	0	1	188	171	156	163	161	150	149	121	112	110	107
cxkyxm001-00129	45	0	25.39	1	0	0	0	1	0	0	0	0	142	91	14.01	98	7	3	7	10	0	3	3	2	1	0	0	1	1	8.47	2.13	0.91	4.54	4.87	1	1	1	1	142	132	126	120	117	112	117	91	84	82	79
cxkyxm001-00130	62	0	24.91	1	1	1	1	1	0	0	1	1	134	86	14.87	76	16	4	5	11	0	4	2	4	1	1	1	1	1	8.55	2.54	0.91	4.41	5.17	0	1	0	1	134	120	116	110	107	102	117	86	76	78	76
cxkyxm001-00131	73	0	25.39	1	1	0	0	0	1	0	0	0	176	113	11.67	76	9	3	5	6	0	1	1	4	1	1	0	0	1	6.13	2.32	0.77	5.14	7.54	1	1	0	1	176	170	155	152	150	149	148	113	107	103	100
cxkyxm001-00132	62	0	26.4	1	1	0	0	1	0	0	0	0	160	103	13.87	104	7	3	7	11	0	5	4	2	3	0	1	1	0	8.9	2.33	0.78	4.54	6.21	1	1	0	1	160	154	140	139	128	127	126	103	99	94	91
cxkyxm001-00133	68	0	24.6	1	1	1	1	1	0	0	1	0	179	115	10.54	99	7	3	6	10	0	1	1	2	3	1	0	1	0	9.01	2.33	0.83	4.22	4.43	1	1	0	1	179	164	150	155	150	149	148	115	105	105	102
cxkyxm001-00134	68	1	26.71	1	1	1	0	1	0	0	0	0	190	122	11.78	90	11	3	4	12	0	5	5	5	3	1	0	1	1	7.4	2.56	0.91	4.89	5.87	1	0	1	0	190	189	173	165	140	139	138	122	113	112	108
cxkyxm001-00135	50	0	30.84	1	1	0	0	0	0	0	0	0	168	108	13.96	85	19	4	2	9	0	5	5	4	1	0	1	0	0	5.99	2.33	1.02	3.89	5.89	0	1	0	1	168	170	155	146	129	128	127	108	101	99	96
cxkyxm001-00136	70	1	20.07	1	0	1	0	0	0	0	0	0	178	114	14.01	90	14	3	1	10	0	1	1	1	4	0	1	0	1	6.94	3.15	0.87	4.46	6.03	1	1	0	1	178	168	157	154	150	149	148	114	106	104	101
cxkyxm001-00137	70	0	26.33	1	1	0	1	0	0	0	1	1	188	121	14.76	90	12	3	4	10	0	4	4	4	1	1	0	0	1	5.44	2.56	0.91	4.89	6.56	1	1	1	1	188	179	166	163	151	150	149	121	114	110	107
cxkyxm001-00138	52	1	25.59	1	1	1	0	0	0	0	0	0	136	87	13.96	98	10	3	7	10	1	1	1	2	1	1	0	0	0	6.62	2.17	1.02	3.87	4.89	1	1	0	1	136	130	120	118	126	125	124	87	84	80	80
cxkyxm001-00139	74	0	25.5	1	1	0	0	0	0	0	1	0	192	123	13.23	78	16	4	3	15	0	4	4	4	1	0	0	0	0	8.09	2.33	0.87	3.23	5.86	1	1	0	1	192	175	170	166	165	150	149	123	118	112	109
cxkyxm001-00140	67	1	21.72	1	1	0	0	0	0	0	0	0	146	94	14.01	103	11	4	6	14	0	5	5	2	3	1	0	0	0	8.87	2.13	0.79	4.46	6.45	1	1	1	1	146	140	128	121	117	113	117	94	85	85	83
cxkyxm001-00141	63	0	25.65	1	1	0	0	0	0	0	0	0	190	122	13.23	88	11	3	2	10	0	4	4	4	1	1	0	0	0	8.68	2.65	0.77	4.54	6.98	1	1	0	1	190	173	168	165	163	150	149	122	113	111	108
cxkyxm001-00142	55	0	27.75	1	1	1	0	1	1	0	0	0	162	104	13.96	98	11	3	1	10	1	5	5	1	4	0	1	1	1	6.86	2.13	1.29	4.54	4.99	1	1	0	1	162	148	143	140	127	127	126	104	96	95	93
cxkyxm001-00143	57	0	21.87	1	1	0	0	0	1	0	0	1	182	117	13.87	99	10	3	1	10	1	2	2	5	1	1	0	0	0	9.17	2.12	0.92	4.05	6.32	0	1	0	1	182	166	160	158	144	159	143	117	109	106	103
cxkyxm001-00144	67	0	27.19	1	0	1	0	0	0	0	0	0	170	109	12.87	99	5	5	0	11	0	1	1	1	4	1	1	0	0	5.59	2.33	0.83	4.22	4.43	1	1	0	1	170	155	150	147	138	149	137	109	103	99	96
cxkyxm001-00145	65	1	27.18	1	0	1	0	0	0	0	0	0	142	123	12.87	106	11	3	6	12	0	3	3	2	1	1	0	0	1	9.11	2.56	0.93	4.89	6.03	1	1	0	1	142	175	170	166	150	168	149	123	118	112	109
cxkyxm001-00146	60	1	27.34	0	1	1	0	1	0	0	0	0	130	83	12.87	67	7	4	1	11	1	1	1	2	1	1	0	1	0	8.38	1.83	1.02	5.15	5.34	1	1	0	1	130	118	115	113	124	114	123	83	79	76	74
cxkyxm001-00147	73	0	25.65	1	1	1	0	0	0	0	0	0	122	78	14.01	90	12	3	3	9	0	3	2	5	1	1	0	0	0	9.17	2.33	0.87	2.43	6.55	1	1	1	1	122	107	108	106	123	98	122	78	72	71	69
cxkyxm001-00148	70	1	26.57	1	1	0	0	0	0	1	0	0	134	86	14.87	122	8	3	6	9	0	1	1	2	1	0	0	0	1	9.38	2.14	0.93	4.17	4.89	1	0	0	1	134	122	118	116	124	117	123	86	80	78	80
cxkyxm001-00149	70	0	23.44	1	1	0	0	0	0	0	1	0	174	112	13.23	98	11	3	5	10	1	5	4	2	1	1	0	0	0	8.73	2.17	1.02	4.67	4.89	1	1	1	1	174	159	154	151	131	152	130	112	102	102	99
cxkyxm001-00150	63	1	25.85	1	1	0	0	1	0	0	1	0	122	78	13.96	103	12	3	6	12	0	4	4	5	4	1	0	1	0	8.6	2.33	0.79	4.46	6.45	1	1	1	1	122	103	108	106	123	98	122	78	74	71	69
cxkyxm001-00151	61	1	21.45	1	1	0	1	0	0	0	1	1	148	95	13.87	120	14	3	2	12	0	5	4	5	1	1	0	0	0	6.06	1.78	0.93	4.87	5.86	1	1	0	1	148	140	131	124	121	116	117	95	86	87	84
cxkyxm001-00152	36	1	25.95	1	1	1	0	0	0	0	1	1	131	84	12.87	102	11	3	5	10	0	1	1	5	4	1	0	0	1	7.36	2.88	1.02	4.34	6.55	1	1	0	1	131	119	116	113	124	115	123	84	77	77	nul
cxkyxm001-00153	50	1	24.51	1	0	1	0	0	0	0	0	0	190	122	14.01	104	9	3	3	10	0	4	3	5	1	0	1	0	0	7.02	2.33	0.78	4.98	6.21	1	1	0	1	190	173	168	164	150	166	149	122	110	111	108
cxkyxm001-00154	67	0	25.71	1	1	1	0	0	1	0	0	0	182	117	13.23	98	10	3	2	11	0	3	2	5	1	0	0	0	1	6.23	2.14	0.93	4.17	5.89	1	1	1	0	182	166	161	158	144	159	143	117	107	106	103
cxkyxm001-00155	71	0	21.48	1	1	1	0	0	0	0	0	0	174	112	12.87	97	9	3	0	12	0	4	4	2	3	1	0	0	0	9.5	2.44	0.78	4.54	4.87	1	1	0	1	174	159	154	151	135	152	134	112	102	102	99
cxkyxm001-00156	73	1	28.04	1	1	0	1	0	0	0	0	0	142	91	15.76	83	11	3	6	10	1	1	1	1	4	1	0	0	1	8.09	2.13	0.91	4.43	6.34	1	1	0	1	142	129	126	123	125	124	124	91	83	83	81
cxkyxm001-00157	71	1	24.22	1	1	1	0	0	0	0	0	0	156	132	14.87	103	12	3	4	12	0	5	5	2	1	1	1	0	0	9.35	2.33	0.79	4.46	6.45	1	1	1	1	156	188	182	178	152	180	151	132	122	121	117
cxkyxm001-00158	67	0	28.58	1	1	0	0	0	0	0	0	0	182	117	12.87	112	8	4	1	12	0	2	4	5	4	0	1	0	0	7.75	2.32	0.93	4.89	6.03	1	1	0	1	182	166	162	158	144	159	143	117	109	106	103
cxkyxm001-00159	68	1	27.06	1	1	0	0	0	0	0	0	0	148	95	13.23	100	7	2	7	6	0	5	4	2	1	1	0	0	0	7.31	2.22	0.92	4.54	6.03	1	1	0	1	148	142	131	124	121	116	117	95	86	87	84
cxkyxm001-00160	58	0	24.22	1	0	0	1	0	0	0	0	1	148	95	11.67	98	14	3	6	7	0	5	4	1	4	1	1	0	0	6.73	1.83	1.26	4.46	3.55	1	1	0	1	148	139	131	124	121	116	117	95	86	87	84
cxkyxm001-00161	62	1	28.34	1	0	1	0	0	0	0	0	0	165	106	14.01	98	6	1	4	6	0	4	2	5	1	1	1	0	0	8.62	2.65	0.77	4.56	6.03	1	1	1	1	165	150	146	143	128	144	127	106	96	97	94
cxkyxm001-00162	53	1	24.44	1	1	0	0	0	0	0	1	0	160	103	17.54	106	8	4	2	10	0	2	2	2	4	0	0	0	0	8.13	2.65	1.02	4.17	5.17	1	1	1	1	160	146	141	139	127	140	126	103	97	94	91
cxkyxm001-00163	52	1	30.86	0	1	1	0	0	0	0	0	0	128	82	16.75	94	22	5	5	10	0	1	1	2	1	1	1	0	0	5.52	2.33	0.87	2.43	4.98	1	1	1	1	128	120	113	108	105	129	116	82	79	75	73
cxkyxm001-00164	58	1	21.22	1	1	0	0	0	0	0	0	0	164	105	12.87	83	11	3	1	11	0	4	3	5	1	1	0	0	0	7.06	2.31	0.91	4.41	5.89	1	1	0	0	164	149	145	142	127	144	126	105	99	97	94
cxkyxm001-00165	69	0	26.54	1	1	1	0	0	0	0	0	0	178	114	16.75	102	11	3	2	10	0	1	2	5	1	1	0	0	1	6.01	2.88	1.02	4.78	6.55	1	1	0	1	178	162	157	154	144	156	143	114	107	104	101
cxkyxm001-00166	37	1	33.5	1	1	1	0	0	0	0	1	1	140	90	13.96	98	6	5	3	12	0	1	1	5	1	0	0	0	0	6.71	1.78	0.87	4.34	6.03	1	1	1	1	140	126	124	118	115	110	124	90	84	82	79
cxkyxm001-00167	71	0	27.38	1	1	1	1	0	1	0	1	1	188	121	15.76	90	8	4	1	12	0	3	3	2	4	1	0	0	0	5.53	2.14	0.87	4.67	6.03	1	1	0	0	188	171	166	163	161	165	139	121	111	110	107
cxkyxm001-00168	49	1	22.5	1	1	1	0	1	0	0	1	0	158	101	13.87	98	6	4	0	15	0	3	3	5	1	1	0	1	1	6.44	2.17	0.77	4.89	6.32	0	1	0	1	158	144	140	132	136	124	126	101	92	92	90
cxkyxm001-00169	74	1	26.7	1	1	1	0	0	0	0	0	0	142	91	13.87	104	7	4	6	12	0	1	3	1	4	1	0	0	0	5.1	2.35	0.83	4.98	6.21	1	0	0	1	142	129	126	119	116	115	125	91	81	83	81
cxkyxm001-00170	71	1	25.31	1	1	1	0	0	0	0	1	0	180	116	15.76	96	18	5	3	11	0	3	2	5	1	0	0	0	0	7.29	2.33	1.18	4.41	7.51	1	1	0	1	180	164	159	156	153	158	135	116	109	105	102
cxkyxm001-00171	60	1	20	1	1	1	0	0	0	0	0	0	166	107	13.23	106	9	3	1	7	0	2	3	5	1	0	0	0	0	7.73	2.12	0.91	4.67	6.03	1	1	0	1	166	151	147	141	137	145	127	107	96	97	94
cxkyxm001-00172	73	0	28.35	1	1	0	0	0	0	0	0	0	186	119	13.87	98	7	2	5	6	0	3	1	5	1	1	0	0	0	8.94	2.17	0.78	4.67	6.56	1	1	0	1	186	170	161	161	160	163	138	119	112	109	106
cxkyxm001-00173	72	0	30.35	0	1	0	0	0	1	1	0	0	172	110	16.32	90	10	4	2	7	1	4	4	2	3	1	0	0	1	7.12	2.56	0.91	4.89	5.87	1	1	0	1	172	157	152	149	148	151	127	110	101	101	98
cxkyxm001-00174	64	1	27.06	1	1	1	0	0	0	0	0	0	144	92	13.23	99	6	2	5	7	0	3	3	5	1	0	0	0	0	9.3	2.54	0.83	4.68	6.32	1	1	1	1	144	128	126	120	117	112	117	92	85	84	82
cxkyxm001-00175	71	1	24.98	0	1	1	0	0	0	0	1	0	166	107	12.87	112	8	2	2	5	0	2	3	2	4	1	0	0	0	6.03	2.35	0.87	5.16	5.17	1	1	1	0	166	151	145	141	138	145	127	107	97	97	94
cxkyxm001-00176	49	1	24.17	1	1	0	1	0	0	0	0	0	172	110	14.98	112	7	2	4	7	0	3	4	5	1	1	0	0	0	5.08	2.33	1.05	4.32	6.45	1	1	0	1	172	157	152	149	148	151	127	110	101	101	98
cxkyxm001-00177	69	1	26.67	1	1	1	1	0	1	0	1	1	143	92	13.96	99	8	2	0	7	0	5	1	1	4	1	0	0	0	5.86	2.32	0.77	4.84	4.87	1	1	1	1	143	123	120	114	111	106	117	92	88	84	81
cxkyxm001-00178	61	0	25.86	1	1	0	0	0	0	0	0	0	190	122	13.87	100	8	2	4	6	0	2	4	1	4	1	1	0	0	6.88	2.22	0.87	4.46	5.45	1	1	1	1	190	173	168	165	163	166	144	122	110	111	108
cxkyxm001-00179	65	0	20.81	0	1	1	0	0	0	1	0	0	126	81	14.87	90	10	4	6	10	0	1	1	2	3	1	1	0	1	6.37	3.15	0.87	2.87	6.03	1	1	0	1	126	115	113	107	104	99	116	81	70	74	72
cxkyxm001-00180	69	0	22.83	1	1	1	0	0	0	0	1	0	170	109	13.87	104	11	3	7	11	0	2	4	5	1	1	0	0	0	5.5	2.33	0.78	4.98	6.21	1	1	0	0	170	155	150	147	146	149	127	109	101	99	96
cxkyxm001-00181	67	1	24.48	0	0	1	0	0	0	0	0	0	184	118	15.76	97	15	4	3	12	0	1	1	5	1	1	0	0	1	6.64	2.26	0.87	4.67	5.89	1	1	1	1	184	168	163	159	158	161	147	118	112	108	104
cxkyxm001-00182	74	0	25.22	0	1	1	0	0	0	0	0	0	181	116	13.87	100	11	3	4	8	0	5	5	5	1	0	1	0	0	5.79	2.54	0.77	4.89	6.22	1	1	1	1	181	165	160	157	155	158	128	116	105	106	103
cxkyxm001-00183	37	1	20.55	0	1	1	0	0	0	0	0	0	180	116	16.32	89	8	2	0	12	0	2	3	1	4	1	0	0	1	7.15	2.33	0.77	4.54	5.98	0	1	1	1	180	164	159	156	154	158	135	116	107	105	102
cxkyxm001-00184	73	1	28.91	1	0	1	0	0	0	0	0	0	154	99	12.87	97	14	3	0	11	0	3	1	5	1	0	0	0	1	8.42	2.26	0.87	3.87	5.89	1	1	1	1	154	134	136	130	132	122	118	99	92	90	87
cxkyxm001-00185	69	1	20.03	1	1	1	0	0	0	0	0	0	190	122	13.96	102	12	3	1	12	0	2	2	5	1	0	0	0	0	9.82	2.84	1.05	4.43	6.21	1	1	0	1	190	173	168	165	162	166	144	122	111	111	108
cxkyxm001-00186	47	1	23.46	1	1	1	1	0	0	0	0	0	170	109	13.23	98	6	3	7	10	0	4	4	2	3	1	1	0	0	8.6	2.76	0.87	3.87	5.17	1	1	1	1	170	155	151	147	146	149	127	109	104	99	96
cxkyxm001-00187	63	1	26.93	1	1	1	0	0	0	0	0	0	147	76	13.87	78	10	3	7	11	0	4	5	2	4	1	0	0	0	7.83	2.22	0.87	4.34	5.86	1	1	0	0	147	180	174	171	169	172	145	76	116	115	112
cxkyxm001-00188	63	1	26.04	0	1	0	0	1	0	0	0	0	204	131	13.87	106	11	3	1	11	0	4	5	2	1	1	0	1	1	8.61	2.56	0.93	4.65	6.03	1	1	0	1	204	186	180	177	175	179	145	131	122	119	116
cxkyxm001-00189	50	0	27.06	1	1	1	1	0	1	0	0	0	124	80	14.87	103	12	3	2	12	0	1	1	2	4	0	0	0	0	5.98	2.33	0.79	4.42	6.45	1	1	0	1	124	112	111	105	102	97	116	80	71	73	70
cxkyxm001-00190	65	1	25.76	1	1	0	0	0	0	0	0	0	162	104	15.68	99	13	3	5	8	0	3	2	5	1	1	0	0	1	5.84	2.35	1.07	4.41	5.89	1	0	0	1	162	148	143	126	139	142	126	104	96	95	92
cxkyxm001-00191	55	1	27.65	0	1	0	0	0	0	0	1	1	122	78	16.87	90	11	3	1	10	0	2	1	5	1	0	0	0	1	7.74	2.22	1.22	4.33	5.17	1	1	0	1	122	105	108	102	104	94	116	78	74	71	69
cxkyxm001-00192	46	1	27.1	1	1	0	0	0	0	0	1	1	214	137	13.96	112	6	3	7	13	0	5	5	2	1	1	0	0	1	6.35	2.35	0.87	4.67	5.17	1	1	1	1	214	195	189	185	184	187	151	137	127	126	123
cxkyxm001-00193	36	1	27.04	1	1	1	0	0	0	0	0	1	176	113	15.76	112	7	3	3	9	0	4	4	2	1	0	1	0	1	7.96	2.35	0.92	4.16	5.17	1	1	0	0	176	160	155	152	151	154	128	113	108	103	100
cxkyxm001-00194	47	0	27.75	0	1	1	1	0	0	0	0	0	168	108	16.75	98	6	3	1	10	0	1	3	2	3	0	0	0	0	8.81	2.65	0.78	4.56	6.03	1	1	1	1	168	153	149	146	143	147	127	108	101	98	95
cxkyxm001-00195	69	0	28.26	1	1	1	0	0	1	0	0	1	164	105	13.87	100	6	4	3	12	0	1	2	5	1	0	1	0	0	7.44	2.88	0.77	3.89	6.45	1	1	0	1	164	149	141	141	141	144	126	105	96	96	93
cxkyxm001-00196	65	0	20.43	1	1	1	0	0	0	0	0	0	180	116	10.11	95	14	2	7	7	0	2	1	5	1	1	0	0	0	7.19	2.26	0.87	4.41	5.94	1	1	1	1	180	164	159	156	154	158	135	116	107	105	102
cxkyxm001-00197	36	0	34.62	1	1	0	0	0	0	0	0	1	132	85	11.78	90	18	3	6	6	0	1	1	2	4	1	0	0	0	6.32	2.33	0.87	4.34	6.55	1	1	0	1	132	117	117	111	111	105	117	85	78	78	76
cxkyxm001-00198	48	0	20.2	1	1	1	0	1	0	0	0	0	152	98	13.87	111	7	2	1	7	0	3	1	1	4	1	0	1	0	5.99	2.03	1.05	4.56	6.03	1	1	0	1	152	138	134	128	125	127	118	98	93	89	86
cxkyxm001-00199	73	0	25.82	1	1	0	0	0	0	0	0	0	150	96	12.87	98	14	3	3	7	0	2	1	5	1	1	0	0	0	9.41	1.83	1.02	4.42	6.03	0	1	1	1	150	137	133	126	123	118	128	96	91	88	85
cxkyxm001-00200	41	1	24.22	1	1	1	0	1	0	0	0	0	184	118	13.87	97	12	3	5	10	0	1	1	2	1	0	0	1	0	6.71	2.44	0.78	4.89	4.87	1	1	0	1	184	168	163	159	158	161	147	118	112	108	104
cxkyxm001-00201	64	0	25.54	1	1	0	0	0	0	0	0	0	214	137	14.01	98	13	3	7	10	0	5	5	1	4	1	0	0	0	9.43	2.65	0.78	5.34	6.03	1	1	0	1	214	195	190	185	184	187	151	137	125	126	123
cxkyxm001-00202	57	0	29.73	1	1	1	0	0	1	0	1	1	188	121	15.33	98	10	3	5	11	0	3	3	5	1	0	0	0	0	8.65	2.12	1.26	5.52	5.34	1	1	0	0	188	171	166	163	161	165	139	121	111	110	107
cxkyxm001-00203	71	0	25.39	1	1	1	0	0	0	0	1	0	142	91	14.98	122	10	3	6	11	0	1	1	1	2	1	0	0	0	7.13	2.33	0.83	5.13	6.45	1	1	0	1	142	123	126	119	117	116	117	91	84	82	79
cxkyxm001-00204	48	0	30.82	1	1	1	0	0	0	0	0	0	168	108	13.23	78	9	4	5	12	0	2	3	1	2	0	0	0	0	9.39	2.22	0.87	3.23	5.86	1	1	0	1	168	153	149	146	141	147	127	108	100	98	95
cxkyxm001-00205	74	0	26.12	0	0	1	0	1	0	0	1	0	192	123	19.67	84	8	3	6	11	0	2	5	2	1	1	0	1	1	7.26	2.13	0.91	4.34	6.03	1	1	0	1	192	175	172	166	165	168	144	123	117	112	109
cxkyxm001-00206	70	0	24.81	1	1	0	0	0	0	0	0	0	160	103	14.87	99	11	3	6	11	0	1	1	1	2	0	0	0	0	5.71	3.45	0.83	4.05	6.09	1	1	0	1	160	146	143	139	137	140	126	103	98	94	91
cxkyxm001-00207	69	1	23.88	1	1	1	0	0	0	0	0	0	138	89	12.87	97	11	3	7	12	0	1	1	1	4	0	0	0	1	9.66	2.26	0.87	3.87	5.89	0	1	0	1	138	128	119	120	118	112	124	89	85	80	77
cxkyxm001-00208	49	1	26.82	1	1	1	0	0	0	0	0	0	152	98	13.96	100	12	3	0	9	0	4	3	1	2	1	1	0	0	7.14	2.54	0.77	4.56	6.22	1	1	0	1	152	142	134	128	125	126	118	98	92	89	86
cxkyxm001-00209	71	1	25.71	0	1	1	0	0	0	0	1	0	166	107	15.76	96	6	3	4	9	0	nul	nul	2	1	1	0	0	0	8.34	2.31	0.92	4.41	7.51	1	1	1	1	166	151	147	nul	nul	nul	nul	107	98	97	94
cxkyxm001-00210	67	0	26.93	1	1	1	0	0	0	0	1	0	180	116	13.23	88	14	3	3	12	0	3	2	1	2	1	1	0	0	8.76	2.22	0.87	3.23	4.76	1	0	0	1	180	164	159	155	154	158	135	116	107	105	102
cxkyxm001-00211	52	0	23.39	1	1	0	1	0	1	0	0	0	190	122	13.96	96	7	3	6	8	0	3	3	2	1	0	0	0	0	5.24	2.31	0.91	4.87	6.12	0	1	0	1	190	173	168	165	163	166	140	122	114	111	108
cxkyxm001-00212	60	0	22.51	0	1	0	0	0	0	0	0	0	166	107	13.87	98	11	3	3	9	0	1	3	2	1	1	0	0	0	7.81	2.31	0.92	4.99	6.32	1	1	1	1	166	151	145	143	138	145	127	107	98	97	94
cxkyxm001-00213	73	0	25.63	1	1	0	0	0	0	0	0	0	196	126	17.54	96	11	3	0	10	0	5	5	1	4	1	0	0	0	5.51	2.65	1.07	4.17	5.17	1	1	0	1	196	179	172	170	168	172	130	126	115	115	111
cxkyxm001-00214	69	1	27.55	1	1	1	0	0	0	0	1	0	114	73	8.67	98	11	3	6	12	1	2	3	2	1	1	0	0	1	6.48	2.33	0.83	4.22	4.98	1	1	0	1	114	104	101	99	98	100	121	73	68	67	65
cxkyxm001-00215	64	1	26.57	0	1	1	0	1	0	0	0	1	156	100	12.87	99	15	4	0	10	0	3	3	1	2	0	0	1	1	5.98	2.13	0.91	4.65	5.87	1	1	0	1	156	142	138	135	134	127	118	100	94	91	89
cxkyxm001-00216	61	0	18.07	1	0	1	1	0	0	0	0	0	184	118	13.23	90	12	3	2	10	0	1	3	1	2	1	0	0	1	5.13	2.34	1.02	4.46	6.03	1	1	0	1	184	168	163	159	158	161	140	118	114	108	104
cxkyxm001-00217	66	1	25.39	1	1	0	1	1	0	0	0	0	196	126	13.96	98	9	3	4	11	0	5	5	2	3	1	0	1	0	6.98	2.22	0.87	4.34	6.03	1	1	1	1	196	179	173	170	168	172	130	126	117	115	111
cxkyxm001-00218	73	0	26.67	1	1	1	0	0	0	0	0	0	156	100	14.01	88	15	4	2	10	0	1	1	1	2	0	1	0	0	8.51	2.65	0.77	4.54	6.98	1	1	1	1	156	133	138	130	134	122	126	100	94	91	89
cxkyxm001-00219	73	1	21.62	1	1	0	0	0	0	0	0	0	188	121	13.23	98	9	3	4	10	0	3	4	1	2	1	0	0	0	7.25	2.12	0.92	4.41	6.34	1	1	1	1	188	171	166	163	161	165	139	121	114	110	107
cxkyxm001-00220	67	0	25.71	1	1	0	1	0	0	0	0	0	162	104	13.23	98	12	3	0	10	0	4	2	1	4	1	1	0	0	7.7	2.12	0.91	5.32	5.34	1	0	0	1	162	148	143	127	139	142	126	104	97	95	92
cxkyxm001-00221	70	0	20.76	1	1	1	0	1	1	0	0	0	182	117	14.01	98	13	3	0	10	0	5	4	1	2	1	0	1	0	7.93	2.86	0.92	4.46	6.03	1	1	0	1	182	166	161	158	156	159	128	117	107	107	104
cxkyxm001-00222	62	1	26.54	1	1	1	0	0	0	0	1	1	188	121	12.87	95	10	3	1	11	0	4	4	1	2	1	0	0	1	7.2	2.56	0.93	4.89	6.45	1	1	0	1	188	171	166	163	161	165	139	121	113	110	107
cxkyxm001-00223	68	0	21.62	1	1	1	0	0	0	0	0	0	129	83	12.87	98	11	3	3	10	0	1	1	1	2	1	0	0	0	7.55	2.12	0.92	5.32	6.34	1	1	0	0	129	115	114	108	111	102	116	83	75	75	73
cxkyxm001-00224	56	1	27.75	1	1	0	1	0	0	0	0	0	139	89	15.33	96	12	3	3	11	0	1	1	1	2	1	0	0	0	7.65	2.31	0.91	4.05	6.12	1	1	0	0	139	132	119	120	119	112	124	89	83	82	79
cxkyxm001-00225	46	1	24.97	0	1	0	1	0	0	0	0	1	174	112	12.87	89	11	3	5	11	0	4	4	2	1	0	0	0	1	8.51	2.33	0.77	4.54	5.98	1	1	0	1	174	159	154	151	149	152	127	112	101	102	99
cxkyxm001-00226	74	1	25.3	1	1	1	0	0	0	0	0	0	207	133	15.56	99	12	3	2	12	0	5	5	1	2	1	0	0	1	6.02	2.35	1.07	2.89	5.89	1	1	0	1	207	189	183	179	178	181	138	133	121	121	117
cxkyxm001-00227	69	0	22.2	1	1	1	1	1	0	0	0	1	146	94	13.23	90	12	4	3	12	0	5	4	2	3	1	0	1	0	7.76	1.87	0.87	4.41	7.51	1	1	0	1	146	141	129	123	120	115	117	94	87	85	83
cxkyxm001-00228	61	0	25.08	1	1	1	0	0	0	0	0	0	194	125	12.87	100	20	1	2	7	0	5	5	1	2	1	0	0	0	7.02	2.32	1.05	4.54	6.55	1	1	1	1	194	177	172	168	166	142	129	125	118	114	110
cxkyxm001-00229	70	1	24.92	0	1	0	0	0	1	0	0	0	161	103	12.87	99	8	2	7	6	0	3	2	2	2	1	0	0	0	5.44	2.14	1.05	4.56	6.02	1	1	0	0	161	147	142	126	138	141	126	103	96	94	91
cxkyxm001-00230	75	0	22.22	1	1	1	0	0	0	0	1	1	163	105	13.96	85	14	2	3	6	0	1	2	1	2	0	1	0	0	7.79	2.33	0.92	2.89	5.89	1	1	0	1	163	149	144	141	140	143	126	105	96	95	93
cxkyxm001-00231	75	1	25.46	1	1	0	0	1	0	0	1	0	119	76	12.76	122	9	3	3	7	0	1	1	1	2	1	0	1	0	7.92	2.14	0.93	4.05	4.89	1	1	0	1	119	108	105	103	102	104	122	76	74	70	68
cxkyxm001-00232	75	1	28.51	1	1	1	0	0	1	0	0	0	174	112	14.87	67	7	4	4	12	0	4	2	1	2	1	0	0	0	8.31	2.43	0.92	5.23	6.45	0	1	0	1	174	159	154	151	149	152	127	112	103	102	99
cxkyxm001-00233	60	1	25.56	1	1	1	0	0	0	0	1	0	153	98	12.87	99	12	3	2	10	0	4	2	1	2	1	1	0	1	6.03	2.14	1.05	4.56	6.02	1	1	1	1	153	138	135	128	131	120	118	98	91	90	87
cxkyxm001-00234	70	0	21.48	1	1	1	0	0	1	0	1	0	172	110	15.32	82	10	3	1	9	0	3	4	2	2	0	1	0	0	8.13	2.33	0.92	4.42	6.55	1	1	0	1	172	157	152	149	148	151	127	110	100	101	98
cxkyxm001-00235	63	0	24.02	0	0	0	0	0	0	0	0	0	164	105	13.87	100	10	3	4	10	0	2	3	2	1	1	0	0	1	6.04	2.35	0.87	4.41	4.87	1	1	1	1	164	149	142	137	141	144	126	105	98	96	93
cxkyxm001-00236	68	1	23.03	0	1	0	0	0	0	0	0	0	158	101	13.23	76	10	3	2	10	0	4	4	2	4	0	1	0	0	8.1	2.32	1.15	3.89	7.54	1	1	0	1	158	144	140	133	136	125	126	101	91	92	90
cxkyxm001-00237	68	0	32.05	1	1	0	0	0	0	0	0	0	154	99	13.23	90	13	3	5	12	0	3	3	1	2	1	1	0	1	8.74	2.26	0.87	4.41	6.51	1	1	0	1	154	139	138	131	132	123	118	99	91	90	87
cxkyxm001-00238	38	1	18.78	0	1	1	0	0	0	0	0	0	144	92	14.87	98	10	3	5	10	0	1	2	2	1	1	0	0	0	9.44	2.12	0.91	4.41	5.34	1	1	0	0	144	124	127	121	118	113	117	92	86	84	82
cxkyxm001-00239	60	0	25.76	1	1	1	0	0	0	1	0	0	140	90	14.87	84	9	3	3	10	0	2	1	2	1	0	0	0	1	5.38	2.13	0.91	4.43	6.03	1	1	0	1	140	128	124	117	114	109	122	90	82	82	79
cxkyxm001-00240	64	1	25.54	1	1	1	1	1	0	0	1	1	138	85	11.78	67	13	3	3	11	0	1	1	1	2	1	1	1	0	8.04	2.43	0.92	5.15	6.45	1	1	0	1	138	131	121	120	118	112	124	85	85	77	75
cxkyxm001-00241	66	1	20.45	1	1	0	0	0	0	0	0	0	176	131	12.87	105	11	3	1	12	0	1	1	1	4	1	0	0	1	5.05	2.56	0.93	4.89	5.86	0	1	0	1	176	121	120	114	111	106	116	131	73	74	72
cxkyxm001-00242	62	1	27.34	0	1	1	0	0	0	0	0	0	184	118	14.87	111	13	3	0	11	0	1	3	2	2	1	0	0	0	5.82	2.03	0.83	4.33	6.03	1	1	1	1	184	168	163	159	158	161	141	118	112	108	104
cxkyxm001-00243	75	0	27.44	1	1	1	0	0	0	0	0	0	158	101	13.23	95	11	3	2	11	0	4	4	1	4	1	1	0	0	9.47	2.03	0.87	4.56	5.78	1	1	1	1	158	144	135	132	136	124	126	101	92	92	90
cxkyxm001-00244	73	0	25.4	1	1	1	0	0	0	0	0	0	132	85	14.01	99	10	3	4	8	0	1	1	3	4	0	1	0	0	8.55	2.54	0.83	4.17	6.32	1	1	0	0	132	113	117	111	112	105	117	85	78	80	78
cxkyxm001-00245	44	0	31.14	0	1	1	1	0	0	0	1	0	157	101	13.96	102	5	5	4	9	0	1	1	2	2	1	0	0	0	6.28	1.78	0.93	4.87	6.21	1	1	0	1	157	143	139	136	135	128	126	101	92	92	89
cxkyxm001-00246	73	0	27.55	1	1	1	0	0	0	0	1	0	212	136	13.87	90	14	3	1	8	0	4	3	1	2	1	1	0	0	6.07	2.31	0.92	4.41	6.22	1	1	1	1	212	193	186	184	182	186	152	136	126	124	120
cxkyxm001-00247	69	0	27.76	1	1	0	0	0	0	0	0	0	198	127	14.76	90	13	3	5	10	0	3	3	1	2	1	1	0	1	6.49	3.15	0.87	2.87	6.03	0	1	0	1	198	180	175	172	170	173	145	127	116	116	112
cxkyxm001-00248	71	0	26.71	1	1	1	0	0	1	0	0	0	158	101	13.23	98	7	3	0	12	0	4	4	3	1	1	1	0	0	5.23	2.54	0.77	4.89	6.32	1	1	0	1	158	144	135	131	136	123	126	101	92	92	90
cxkyxm001-00249	71	1	27.44	1	0	1	0	0	0	0	0	0	176	113	12.87	99	13	3	6	11	0	4	2	1	2	0	0	0	1	9.38	2.35	1.07	2.89	5.89	1	1	0	1	176	160	156	152	151	154	128	113	107	103	100
cxkyxm001-00250	68	1	34.05	1	1	1	0	1	0	0	0	0	154	99	13.96	112	8	5	3	10	0	3	1	1	2	0	0	1	0	5.28	2.33	0.83	4.22	6.45	1	1	0	1	154	138	139	132	132	124	118	99	94	90	87
cxkyxm001-00251	54	0	23.08	0	0	0	0	1	0	0	0	0	140	90	13.96	97	8	4	3	10	0	1	1	2	2	0	0	1	1	8.52	2.88	0.87	2.87	3.55	1	1	0	1	140	125	124	119	116	111	122	90	84	82	79
cxkyxm001-00252	75	1	25.53	1	1	1	0	0	1	0	1	1	168	108	12.68	90	12	3	3	11	0	2	4	1	2	1	0	0	0	9.87	2.56	0.91	4.43	5.87	0	1	1	1	168	153	149	146	142	147	127	108	103	98	95
cxkyxm001-00253	63	1	20.2	0	1	1	0	0	1	0	0	0	176	113	14.87	96	12	3	5	11	1	4	2	1	2	1	1	0	0	8.12	2.31	0.93	4.87	5.13	1	1	1	1	176	160	156	152	151	154	128	113	106	103	100
cxkyxm001-00254	68	1	30.48	1	1	1	0	0	1	0	0	1	196	126	16.75	87	11	3	1	10	0	5	5	1	2	1	0	0	0	9.26	2.03	0.83	4.99	5.17	1	1	0	1	196	179	175	170	168	172	130	126	115	115	112
cxkyxm001-00255	71	1	24.76	1	1	0	0	1	0	0	0	0	168	108	16.75	90	9	3	7	10	1	2	3	3	4	1	0	1	0	5.54	1.83	0.92	5.15	4.43	1	1	1	1	168	153	150	146	142	147	127	108	101	98	95
cxkyxm001-00256	62	1	21.48	1	1	1	0	0	0	0	0	1	194	125	14.87	78	14	3	5	11	0	5	5	1	2	1	0	0	0	6.84	2.56	0.93	4.89	6.03	1	1	1	1	194	177	172	168	166	148	129	125	115	114	110
cxkyxm001-00257	73	0	23.66	1	1	1	0	1	0	0	1	1	166	107	15.76	95	14	3	1	10	0	2	3	1	2	1	0	1	0	5.91	2.03	0.87	4.33	6.45	1	1	0	1	166	151	146	143	136	145	127	107	98	97	94
cxkyxm001-00258	73	1	27.34	1	1	1	1	0	1	0	0	0	212	136	15.89	87	11	3	6	12	0	4	3	2	2	1	0	0	0	6.55	2.33	0.87	4.97	6.76	1	1	1	1	212	193	187	184	182	186	152	136	126	124	120
cxkyxm001-00259	66	0	35.74	1	1	0	1	0	0	0	0	0	162	104	13.87	90	24	5	6	11	0	4	2	2	2	1	0	0	1	6.81	3.15	0.87	2.87	6.03	1	1	1	1	162	148	143	128	139	142	126	104	98	95	92
cxkyxm001-00260	45	1	21.48	1	1	1	0	0	0	0	0	0	182	117	13.87	111	4	5	2	11	0	2	2	2	2	1	1	0	0	8.52	2.33	0.83	4.56	6.03	1	1	0	1	182	166	160	158	156	159	137	117	109	106	103
cxkyxm001-00261	65	0	25.95	1	1	1	0	0	0	0	1	1	184	118	12.87	85	13	3	1	10	0	2	3	2	2	1	0	0	0	8.52	2.33	0.92	3.89	5.89	1	0	1	1	184	168	163	159	158	161	139	118	113	108	104
cxkyxm001-00262	66	1	27.97	1	0	0	0	0	0	0	0	0	166	107	13.96	98	11	3	5	8	0	2	3	2	2	1	0	0	0	5.81	2.54	0.77	4.56	6.32	0	1	1	1	166	151	146	141	137	145	127	107	95	97	94
cxkyxm001-00263	73	0	22.49	1	1	1	0	0	0	0	0	0	192	123	12.87	98	10	3	4	10	0	2	3	2	2	0	1	0	1	7.6	2.34	1.02	4.78	5.43	1	0	0	1	192	175	169	166	165	168	144	123	117	112	109
cxkyxm001-00264	74	1	27.71	1	1	1	0	1	1	0	0	0	142	91	18.54	87	6	4	2	12	0	1	3	2	2	1	0	1	0	7.35	2.31	0.83	4.99	5.17	1	1	0	1	142	126	126	119	116	117	117	91	83	81	79
cxkyxm001-00265	61	1	27.96	1	1	1	1	0	0	0	0	0	149	96	14.87	89	11	3	3	12	0	5	4	2	2	0	0	0	1	7.95	2.33	0.77	3.89	5.98	0	1	0	1	149	141	132	125	122	117	117	96	87	87	85
cxkyxm001-00266	67	0	27.96	1	1	1	0	0	0	0	0	0	192	123	10.54	99	10	3	1	10	0	2	4	2	4	1	0	0	0	7.75	2.32	1.26	4.84	4.87	1	1	1	1	192	175	168	166	165	168	144	123	116	112	109
cxkyxm001-00267	72	1	31.03	1	0	1	0	0	0	1	0	0	122	78	15.74	102	24	4	2	12	0	2	1	3	4	0	0	0	1	6.02	2.96	1.05	4.43	6.21	1	1	0	1	122	108	108	102	105	94	116	78	74	71	69
cxkyxm001-00268	73	1	27.69	0	1	0	0	0	0	0	0	0	185	119	14.01	106	9	3	3	10	0	3	3	2	2	0	0	0	0	9.28	2.12	0.91	4.67	6.03	0	1	0	0	185	169	164	161	159	162	138	119	113	108	105
cxkyxm001-00269	64	1	25.87	1	1	0	0	0	1	0	0	0	127	82	12.87	122	7	2	2	6	0	nul	nul	4	1	1	0	0	0	8.93	2.35	0.92	4.16	5.17	1	1	0	1	127	nul	nul	nul	nul	nul	nul	82	77	nul	nul
cxkyxm001-00270	55	1	31.25	1	0	0	0	0	0	0	1	0	195	125	13.96	96	5	4	1	10	0	5	5	2	2	1	0	0	0	9.92	2.31	0.93	4.87	5.13	1	1	0	1	195	178	171	169	167	171	130	125	117	114	111
cxkyxm001-00271	65	0	30.82	1	0	0	0	0	0	1	1	1	174	112	18.54	99	6	3	5	13	0	4	4	4	2	0	0	0	1	5.12	2.14	1.05	4.56	6.02	1	1	0	1	174	159	154	151	149	152	127	112	101	102	99
cxkyxm001-00272	49	1	28.76	1	1	1	0	0	0	0	0	0	172	110	17.54	90	14	3	4	10	0	3	4	2	2	1	0	0	1	8.72	2.34	1.02	2.87	6.03	1	1	0	0	172	157	152	149	148	151	127	110	103	101	98
cxkyxm001-00273	65	0	33.73	1	1	0	0	0	0	0	0	1	182	117	15.76	100	7	5	4	12	0	2	2	2	2	1	1	0	1	6.23	3.22	0.92	4.41	6.32	1	1	1	0	182	166	161	158	156	159	137	117	106	106	103
cxkyxm001-00274	49	0	27.18	1	0	1	0	0	0	0	0	0	172	110	10.11	90	11	3	0	12	0	4	4	2	2	1	0	0	1	7.52	2.26	0.87	4.41	7.51	1	1	1	1	172	157	152	149	148	151	127	110	101	101	98
cxkyxm001-00275	65	1	28.89	1	1	1	1	1	0	0	0	0	142	91	14.76	104	11	3	1	10	0	1	1	2	2	1	1	1	0	7.78	2.33	0.78	4.54	6.21	1	1	0	1	142	126	126	119	118	118	117	91	85	83	81
cxkyxm001-00276	65	1	25.39	0	1	0	0	0	0	0	0	0	186	119	12.87	99	7	3	6	10	0	3	3	2	2	1	0	0	0	5.65	2.32	0.77	4.9	4.87	1	1	0	1	186	170	163	161	159	163	138	119	113	109	106
cxkyxm001-00277	71	0	27.34	1	1	0	0	0	0	0	1	0	164	105	12.87	96	12	3	2	10	0	2	3	2	2	1	0	0	0	6.36	2.65	0.77	4.54	5.17	1	1	0	1	164	149	142	136	136	144	126	105	98	96	93
cxkyxm001-00278	72	0	26.41	1	1	1	0	1	0	0	0	0	211	135	13.23	99	6	4	6	11	0	5	5	2	2	0	0	1	0	6.1	2.12	0.77	5.23	6.32	0	0	0	1	211	192	187	183	181	185	140	135	129	123	120
cxkyxm001-00279	67	0	28.45	1	1	1	0	0	0	0	0	0	162	104	13.96	102	6	5	5	11	0	2	2	2	2	0	0	0	1	8.93	2.54	0.87	4.34	6.55	1	1	1	1	162	148	143	129	139	142	126	104	97	95	92
cxkyxm001-00280	64	0	29.38	1	1	0	0	0	1	0	0	0	202	130	12.87	116	7	4	7	8	0	4	4	2	2	0	1	0	0	8.97	2.31	0.93	4.05	5.34	1	1	1	1	202	184	179	175	173	177	145	130	120	118	115
cxkyxm001-00281	62	0	27.54	1	1	1	1	0	0	1	0	0	166	107	14.87	90	8	3	5	11	0	2	3	4	2	1	0	0	1	6.11	2.22	1.22	4.33	5.17	1	1	0	0	166	151	146	143	136	145	127	107	97	97	94
cxkyxm001-00282	69	1	30.85	0	1	0	0	0	1	0	1	0	170	109	12.87	104	10	3	1	12	0	3	4	2	2	1	0	0	0	8.14	2.54	0.83	4.89	6.33	0	1	1	1	170	155	150	147	146	149	127	109	104	99	96
cxkyxm001-00283	73	1	30.11	1	1	1	0	0	0	0	0	0	160	103	13.87	82	14	3	1	11	0	1	1	2	2	1	0	0	0	7.88	2.33	0.92	4.46	6.55	1	1	0	0	160	146	141	139	137	140	126	103	98	94	91
cxkyxm001-00284	68	1	29.05	0	1	1	0	1	0	1	1	1	182	117	13.87	98	9	4	4	10	0	2	2	4	3	1	0	1	1	9.95	2.34	1.02	4.34	5.43	1	0	1	0	182	166	162	158	156	159	137	117	108	106	103
cxkyxm001-00285	67	1	28.67	1	1	1	0	0	1	0	1	0	210	127	14.01	106	13	3	6	10	0	2	1	2	4	0	1	0	0	9.11	2.12	1.08	4.05	5.89	1	1	1	1	210	109	106	104	103	96	122	127	70	70	68
cxkyxm001-00286	73	1	29.38	1	1	1	0	1	0	0	1	0	234	150	11.67	78	10	3	2	11	0	5	5	2	2	1	1	1	0	7.23	2.22	0.87	3.23	5.86	1	1	1	1	234	213	207	203	201	205	153	150	142	139	135
cxkyxm001-00287	70	1	29.41	1	1	0	1	0	0	0	1	0	186	119	13.23	100	12	3	7	12	0	2	3	2	2	1	0	0	1	9.37	3.22	0.92	4.41	6.32	1	1	0	1	186	170	167	161	160	163	138	119	111	109	106
cxkyxm001-00288	57	1	29.9	1	1	1	0	0	0	0	0	0	172	110	13.87	99	14	3	5	10	1	3	4	2	2	1	1	0	0	5.97	2.65	1.02	4.33	6.32	1	1	1	1	172	157	152	149	148	151	127	110	101	101	98
cxkyxm001-00289	69	1	26.93	0	1	1	0	0	0	0	1	1	162	104	14.87	76	6	4	4	12	0	1	2	4	3	1	0	0	0	6	1.86	0.87	5.33	4.43	0	1	0	1	162	148	143	140	139	142	126	104	98	95	92
cxkyxm001-00290	61	0	28.44	0	1	1	0	0	1	0	0	0	138	89	15.74	102	9	3	5	6	0	1	2	2	4	1	1	0	0	6.94	2.84	1.05	4.43	6.21	0	1	0	1	138	128	117	120	118	112	124	89	83	77	75
cxkyxm001-00291	73	1	27.34	1	1	0	0	0	0	0	0	0	158	101	15.74	102	14	3	5	6	0	1	2	2	2	1	0	0	0	8.96	1.78	0.93	4.43	6.21	0	1	0	1	158	144	133	137	136	129	126	101	94	92	90
cxkyxm001-00292	51	1	29.74	1	1	0	0	0	0	0	1	0	194	125	12.87	88	10	3	7	12	0	5	5	2	2	1	0	0	1	6.41	2.22	0.68	5.32	5.89	1	1	0	1	194	177	173	168	166	149	129	125	116	114	110
cxkyxm001-00293	69	0	28.72	1	1	1	1	1	0	0	0	1	175	112	13.87	99	7	3	3	12	0	4	5	4	4	1	0	1	0	5.2	2.32	1.26	4.84	4.87	0	1	0	1	175	159	155	152	150	153	128	112	103	102	99
cxkyxm001-00294	61	1	31.25	1	1	1	0	0	0	0	0	0	192	123	12.87	88	11	3	2	11	0	3	4	2	4	1	1	0	1	7.96	2.13	0.91	4.65	4.87	0	1	1	1	192	175	171	166	165	168	142	123	115	112	109
cxkyxm001-00295	48	1	24.45	1	1	0	1	0	0	0	1	0	192	123	17.67	90	14	3	5	12	0	3	4	2	2	1	0	0	0	5.45	2.31	0.92	4.41	6.22	1	1	1	1	192	175	172	166	165	168	142	123	115	112	109
cxkyxm001-00296	61	1	28.76	1	1	1	0	1	0	0	0	1	139	89	14.87	105	11	3	1	11	0	4	1	2	2	1	0	1	1	6.97	2.56	0.93	4.65	5.86	1	1	1	1	139	132	123	117	114	109	124	89	82	82	79
cxkyxm001-00297	43	0	27.34	1	1	0	1	0	0	0	1	0	200	128	12.87	98	9	3	3	7	0	5	5	5	2	1	0	0	1	5.28	2.34	1.02	4.78	5.43	1	1	1	0	200	182	176	173	172	175	145	128	118	117	114
cxkyxm001-00298	50	0	26.71	1	1	1	0	0	0	0	1	1	145	93	13.87	98	15	2	4	10	0	5	4	2	4	1	0	0	1	9.7	2.14	0.93	4.05	5.89	1	1	1	1	145	139	128	122	119	114	117	93	89	85	82
cxkyxm001-00299	65	0	27.34	1	1	1	0	0	0	0	0	0	178	114	13.87	88	14	3	4	10	0	2	3	2	2	1	0	0	0	9.21	2.12	0.91	4.41	5.34	1	1	0	1	178	162	153	154	153	156	133	114	107	104	101
cxkyxm001-00300	65	1	27.34	1	1	1	0	0	0	0	0	1	170	77	13.23	100	10	3	5	12	0	3	1	2	4	0	1	0	1	8.05	2.35	0.87	2.89	4.87	1	1	1	0	170	109	106	104	103	96	122	77	73	70	68
cxkyxm001-00301	70	1	29.38	1	0	0	0	0	0	0	0	0	205	132	11.78	100	11	3	6	11	0	5	4	4	3	0	1	0	0	6.74	2.22	0.87	5.33	5.45	0	1	0	1	205	187	181	178	176	179	146	132	122	120	116
cxkyxm001-00302	64	1	28.89	1	0	1	0	0	1	0	0	0	200	128	13.23	98	12	3	6	12	0	4	4	2	2	1	0	0	0	8.85	3.26	0.78	4.99	6.32	1	1	0	1	200	182	177	173	172	175	145	128	115	117	114
cxkyxm001-00303	65	1	29.9	1	1	1	0	0	0	0	0	0	222	143	14.87	98	11	3	2	10	0	5	5	2	2	0	1	0	0	7.05	1.83	1.26	4.42	7.54	1	1	0	1	222	202	196	192	190	194	141	143	134	131	127
cxkyxm001-00304	73	0	25.71	1	0	0	1	0	0	0	0	0	155	100	10.11	95	6	4	6	13	0	3	2	2	2	0	0	0	0	8.04	2.35	0.87	4.41	7.14	1	1	0	0	155	141	137	134	133	126	118	100	92	91	88
cxkyxm001-00305	72	1	27.77	1	1	1	0	0	0	0	0	0	176	113	13.96	105	11	3	1	12	0	4	3	2	2	0	0	0	1	9.44	2.56	0.91	4.89	5.86	1	1	0	0	176	160	157	152	151	154	128	113	106	103	100
cxkyxm001-00306	46	1	31.11	1	1	1	0	0	0	0	0	0	128	82	16.75	88	4	3	5	10	0	4	1	5	2	1	0	0	0	5.44	2.56	0.91	4.65	5.86	1	1	0	1	128	123	113	108	105	100	116	82	76	75	73
cxkyxm001-00307	70	1	27.34	1	1	1	0	0	0	0	0	0	149	96	13.96	99	6	4	4	12	0	3	4	4	3	0	0	0	0	8.02	2.33	1.26	4.84	4.87	1	1	0	1	149	133	132	125	122	117	117	96	89	87	85
cxkyxm001-00308	55	1	29.59	1	1	0	1	0	0	0	0	0	140	90	18.54	116	11	3	6	11	0	1	2	2	2	1	0	0	0	5.13	2.31	0.93	4.87	5.34	1	0	0	1	140	129	123	120	117	112	122	90	84	81	79
cxkyxm001-00309	48	1	24.17	1	1	1	1	0	0	0	0	1	198	127	14.01	73	7	3	2	9	0	3	5	5	2	1	0	0	0	7.32	2.32	0.82	4.84	6.55	1	1	1	1	198	180	175	172	170	173	145	127	117	116	112
cxkyxm001-00310	70	1	29.38	1	1	1	0	0	0	0	0	1	144	92	15.54	98	10	3	4	10	0	1	1	2	2	1	1	0	0	5.62	2.17	0.78	3.87	6.56	1	1	0	1	144	126	129	122	119	114	117	92	87	84	82
cxkyxm001-00311	70	0	27.34	1	1	1	0	1	1	0	0	0	138	89	16.32	86	12	3	4	11	0	1	2	2	4	1	1	1	0	7.72	2.33	1.33	4.42	6.55	1	1	1	0	138	128	115	120	118	112	124	89	83	78	76
cxkyxm001-00312	71	1	25.71	1	0	0	0	0	1	1	0	0	157	101	14.87	89	10	3	1	10	0	1	1	4	2	1	1	0	1	6.68	2.33	0.83	4.54	5.98	1	1	0	1	157	143	139	136	135	128	126	101	93	92	89
cxkyxm001-00313	66	0	28.67	1	1	1	0	0	0	0	0	0	178	114	13.23	88	10	3	3	10	0	3	2	2	2	1	0	0	0	5.59	2.65	0.77	4.17	6.98	1	1	0	1	178	162	151	151	153	153	133	114	108	104	101
cxkyxm001-00314	48	1	27.72	1	1	1	0	0	0	0	1	1	187	88	11.78	100	14	3	1	12	0	1	1	2	2	0	0	0	1	8.35	2.33	0.77	4.54	6.45	1	1	0	1	187	125	121	119	118	120	124	88	83	78	76
cxkyxm001-00315	36	0	27.64	1	1	0	0	0	0	0	1	1	156	100	15.76	98	10	3	2	12	1	2	3	2	2	1	0	0	0	6.56	2.31	1.02	4.99	5.89	1	1	1	1	156	137	138	129	134	121	126	100	93	91	89
cxkyxm001-00316	64	0	27.89	1	1	1	0	1	0	0	1	0	152	98	12.87	122	14	3	6	8	0	4	3	2	2	1	0	1	0	8.2	2.33	1.29	4.97	5.86	1	1	0	1	152	141	134	128	125	125	118	98	94	89	86
cxkyxm001-00317	42	0	27.94	0	1	0	1	0	1	0	0	0	142	91	14.01	88	12	3	4	11	0	1	2	5	2	1	0	0	0	5.83	2.54	0.77	4.89	6.32	0	1	0	1	142	131	126	119	116	119	117	91	82	83	81
cxkyxm001-00318	73	1	28.89	1	0	1	0	1	1	0	0	0	130	83	14.98	100	9	3	0	11	0	3	4	4	4	1	0	1	0	9.51	2.22	0.87	4.46	6.45	1	1	0	1	130	119	114	108	105	100	117	83	78	76	74
cxkyxm001-00319	37	0	24.76	1	1	0	0	0	0	0	1	0	164	105	15.67	70	10	3	5	12	0	3	3	2	4	1	0	0	1	8.29	2.35	1.07	5.16	4.87	0	1	0	1	164	149	140	139	136	144	126	105	99	96	93
cxkyxm001-00320	62	0	27.34	0	1	1	1	0	1	0	1	1	158	101	14.67	98	7	3	5	11	0	4	2	5	2	1	0	0	1	6.64	2.34	1.02	4.78	5.43	1	1	1	1	158	144	135	133	136	125	126	101	93	92	90
cxkyxm001-00321	52	1	23.44	1	1	1	0	0	0	0	0	0	194	125	12.87	98	14	3	6	6	0	5	5	2	2	1	0	0	1	5.01	2.13	0.91	4.65	4.87	1	1	0	1	194	178	173	168	160	149	132	125	115	114	110
cxkyxm001-00322	64	1	26.37	1	1	0	0	0	0	1	0	0	152	98	14.87	90	8	2	0	11	0	2	1	4	3	1	0	0	1	8.76	2.22	1.22	2.98	5.17	1	1	1	1	152	135	134	128	125	124	118	98	93	89	86
cxkyxm001-00323	70	0	20.7	1	1	1	1	0	0	0	0	1	176	113	12.87	76	12	3	3	11	0	4	2	2	2	1	0	0	0	9.03	2.22	0.87	5.33	4.43	1	1	1	1	176	160	157	152	151	154	128	113	106	103	100
cxkyxm001-00324	50	0	24.17	1	1	0	1	0	0	0	0	0	124	80	14.01	90	6	3	2	12	0	nul	nul	4	3	0	0	0	0	8.48	2.31	0.74	5.32	7.22	0	1	0	1	124	107	110	104	106	nul	nul	80	73	73	70
cxkyxm001-00325	53	1	26.27	1	1	0	0	0	0	0	0	0	182	117	12.68	67	10	3	5	11	0	3	2	4	4	1	1	0	0	6.04	2.43	0.92	5.23	6.45	1	1	1	0	182	166	163	158	156	159	137	117	105	106	103
cxkyxm001-00326	70	1	41.85	0	1	1	0	1	1	0	0	0	150	80	13.96	112	9	3	6	10	0	4	4	5	2	0	1	1	0	9.8	2.33	1.05	5.13	6.45	1	1	1	1	150	184	179	175	173	177	148	80	123	118	115
cxkyxm001-00327	68	0	26.56	0	1	1	0	0	0	0	0	0	190	122	13.96	90	13	3	3	13	0	3	4	5	2	1	0	0	0	8.6	2.31	0.74	4.54	7.22	1	1	1	1	190	173	168	165	164	166	142	122	111	111	108
cxkyxm001-00328	68	1	25.39	1	1	0	0	0	0	0	0	0	130	83	13.23	122	11	3	6	12	0	3	3	5	2	0	1	0	1	8.55	2.14	0.93	4.05	4.89	1	1	0	1	130	120	115	109	106	101	117	83	76	76	74
cxkyxm001-00329	36	1	21.87	1	1	1	1	0	0	0	0	0	150	96	13.23	99	8	3	4	9	0	4	2	5	2	1	0	0	0	6.99	2.65	1.02	4.56	6.32	1	1	1	1	150	138	133	126	122	118	118	96	93	88	85
cxkyxm001-00330	51	0	23.66	1	1	0	0	1	0	0	1	0	184	118	15.33	98	5	4	0	11	0	2	3	4	2	1	0	1	0	9.05	2.33	0.83	3.87	6.45	1	1	1	1	184	168	163	159	158	161	138	118	113	108	104
cxkyxm001-00331	49	1	25.25	1	1	0	0	0	0	0	0	0	154	99	13.96	95	6	4	2	12	0	2	1	2	2	0	1	0	1	8.57	2.79	0.93	4.43	6.45	0	1	1	1	154	136	141	134	132	126	118	99	91	90	87
cxkyxm001-00332	71	1	24.48	1	1	0	0	0	0	0	0	1	155	100	12.87	99	14	3	5	10	0	2	1	2	2	1	0	0	0	8.34	2.33	0.83	4.22	4.43	1	1	1	0	155	134	137	134	133	126	118	100	90	91	88
cxkyxm001-00333	64	0	27.34	1	0	1	0	0	0	0	0	0	210	135	14.87	94	7	2	5	6	0	5	5	2	2	1	0	0	0	8.57	2.33	0.87	3.07	4.98	1	1	0	1	210	191	185	182	180	184	140	135	126	123	119
cxkyxm001-00334	64	1	28.08	1	1	1	0	0	0	0	0	0	126	81	11.78	80	10	3	7	12	1	4	3	2	4	1	0	0	0	6.28	1.83	0.92	5.15	4.43	1	1	0	1	126	113	110	104	101	96	116	81	72	74	72
cxkyxm001-00335	71	0	28.73	1	1	0	0	0	0	0	0	0	195	125	13.23	76	8	4	3	13	0	5	5	2	2	1	1	0	1	5.2	2.22	1.02	3.89	7.54	0	1	0	1	195	178	172	169	167	171	130	125	117	114	111
cxkyxm001-00336	73	0	25.82	1	1	0	0	0	0	0	0	0	176	113	14.87	76	11	3	0	11	0	4	3	2	2	1	0	0	0	5.1	2.12	0.91	4.41	5.17	1	1	0	1	176	160	158	152	151	154	128	113	107	103	100
cxkyxm001-00337	59	1	34.72	0	0	1	0	0	1	0	1	0	196	126	13.23	98	12	3	2	12	0	3	4	4	2	0	1	0	0	8.44	2.31	0.91	3.54	6.03	1	1	0	0	196	179	173	170	168	172	145	126	118	115	111
cxkyxm001-00338	71	1	26.03	0	1	0	0	0	0	0	0	0	197	126	16.75	98	14	3	2	10	0	4	5	4	4	1	1	0	0	6.09	1.83	1.26	4.46	4.76	0	1	1	1	197	180	174	171	169	172	145	126	118	115	112
cxkyxm001-00339	69	0	27.23	1	1	0	1	0	0	0	0	1	164	105	16.32	98	10	3	5	12	0	2	2	2	2	1	0	0	0	7.89	2.65	0.77	4.54	6.98	1	0	0	1	164	149	141	137	140	144	126	105	95	96	93
cxkyxm001-00340	61	1	27.64	1	0	1	0	0	1	0	1	0	146	94	12.87	75	10	3	6	12	0	5	4	2	2	0	0	0	1	9.68	2.22	0.92	4.33	7.51	1	1	1	1	146	138	127	121	118	113	117	94	89	85	83
cxkyxm001-00341	44	1	22.86	0	1	1	0	0	1	0	1	0	193	124	15.32	86	8	4	5	12	0	5	5	4	2	1	1	0	0	7.1	2.32	1.02	4.42	6.55	1	1	1	0	193	176	171	167	166	169	129	124	117	113	110
cxkyxm001-00342	63	1	26.78	1	1	0	0	0	0	0	0	0	140	90	13.87	97	22	5	4	12	0	1	2	2	2	0	0	0	0	6.81	2.33	0.78	4.89	4.87	1	1	1	0	140	128	124	119	116	111	122	90	83	83	80
cxkyxm001-00343	62	1	24.48	0	1	0	0	0	0	0	0	0	182	117	13.96	100	11	3	4	12	0	2	2	2	2	1	1	0	0	5.04	2.33	0.91	4.97	5.34	1	1	0	1	182	166	164	158	156	159	137	117	105	106	103
cxkyxm001-00344	73	0	27.23	0	0	1	0	0	0	0	1	0	170	109	13.87	83	10	3	5	11	0	3	4	3	2	1	0	0	0	5.64	2.31	0.93	3.54	5.89	1	1	0	0	170	155	155	147	146	149	127	109	101	99	96
cxkyxm001-00345	68	0	26.56	1	1	0	1	0	0	0	0	0	192	123	13.23	87	9	3	4	10	0	4	5	2	2	1	0	0	0	5.23	2.03	0.83	4.05	5.17	1	1	0	0	192	175	169	166	165	168	142	123	116	112	109
cxkyxm001-00346	50	1	27.94	1	1	1	0	0	0	0	0	0	203	130	13.87	73	14	3	5	10	0	5	5	2	2	1	1	0	0	5.01	2.32	0.82	4.84	6.55	1	1	0	1	203	185	179	176	174	178	145	130	123	119	115
cxkyxm001-00347	67	0	23.23	0	1	1	0	0	0	0	0	0	134	86	13.87	122	6	3	4	11	0	5	3	3	2	1	0	0	1	6.36	3.15	0.77	4.05	6.02	1	1	1	1	134	129	118	112	109	104	123	86	85	78	76
cxkyxm001-00348	58	1	21.95	1	1	1	0	0	0	0	0	0	150	96	14.01	110	15	2	6	6	0	5	5	2	2	1	1	0	0	5.81	2.65	0.78	4.56	6.03	1	0	0	1	150	142	133	126	123	118	118	96	92	88	85
cxkyxm001-00349	46	1	25.76	0	1	1	0	0	0	1	0	0	182	117	13.23	76	6	2	4	7	0	3	2	5	1	1	0	0	1	7.12	2.32	0.79	3.89	6.56	1	1	0	1	182	166	164	158	156	159	137	117	105	106	103
cxkyxm001-00350	62	1	27.44	1	1	1	1	0	0	0	0	1	178	114	12.78	100	14	3	3	6	0	3	2	2	2	1	0	0	1	9.11	2.33	0.77	3.89	6.45	1	1	0	1	178	162	154	153	153	151	133	114	107	104	101
cxkyxm001-00351	55	1	25.71	1	1	0	0	0	0	0	0	0	174	112	12.87	99	11	3	4	11	0	4	4	2	2	1	1	0	0	9.32	2.12	0.92	4.05	6.32	1	0	1	1	174	159	154	151	149	152	127	112	102	102	99
cxkyxm001-00352	68	0	29.68	1	1	0	0	0	0	0	0	0	168	108	14.01	88	13	3	3	10	0	2	4	2	2	1	0	0	0	5.02	2.22	0.87	3.23	5.86	0	1	0	1	168	153	149	146	142	147	127	108	103	98	95
cxkyxm001-00353	73	0	24.76	1	1	1	1	0	0	0	0	1	152	98	13.96	75	11	3	4	10	0	2	2	2	4	1	1	0	1	6.93	2.22	0.92	2.98	7.51	1	1	0	1	152	135	134	128	125	125	118	98	92	89	86
cxkyxm001-00354	69	0	23.98	1	1	0	0	0	1	0	0	0	116	74	12.87	98	7	4	4	15	0	1	2	2	2	1	0	0	1	5.3	1.89	0.91	4.65	3.99	0	1	1	1	116	106	103	100	99	102	122	74	69	68	66
cxkyxm001-00355	44	1	24.48	0	0	0	0	0	0	0	1	0	134	86	12.87	111	11	3	6	10	0	1	1	3	2	1	0	0	0	8.83	2.03	1.05	4.33	6.03	1	1	1	1	134	116	118	115	112	107	123	86	83	78	76
cxkyxm001-00356	72	0	24.45	1	1	1	0	0	0	0	0	0	180	116	12.87	97	12	3	4	12	0	4	2	2	2	0	1	0	1	8.68	2.26	0.87	3.87	5.89	1	1	0	0	180	164	159	154	154	158	135	116	108	105	102
cxkyxm001-00357	73	1	26.7	1	1	1	0	0	0	0	0	0	156	100	15.33	99	11	3	3	10	0	2	2	2	2	1	0	0	0	8.75	3.45	0.83	4.05	6.09	1	1	1	1	156	140	138	131	134	123	126	100	94	91	89
cxkyxm001-00358	58	1	26.12	0	0	0	1	0	0	0	0	0	194	125	13.87	97	6	3	5	10	0	5	5	3	4	0	1	0	0	9.7	1.78	0.93	4.89	4.87	1	1	0	1	194	178	172	172	156	142	129	125	116	114	111
cxkyxm001-00360	70	1	25.39	1	1	0	0	1	1	0	0	0	143	92	13.87	100	8	3	2	12	0	2	2	5	2	1	0	1	0	5.49	1.78	0.93	4.87	5.86	1	1	0	1	143	129	126	120	117	112	117	92	88	84	81
cxkyxm001-00361	52	1	24.98	1	1	0	0	0	0	0	0	0	222	143	13.87	98	11	3	1	10	0	5	5	2	2	1	0	0	0	5.36	2.65	0.78	4.33	6.03	1	1	1	1	222	202	196	192	190	194	141	143	134	131	127
cxkyxm001-00362	59	0	24.44	1	1	1	0	0	1	0	0	1	192	123	16.78	94	10	3	3	10	0	3	3	2	2	1	0	0	1	6.25	2.13	0.92	4.34	7.56	0	1	0	1	192	175	169	166	165	168	142	123	118	112	109
cxkyxm001-00363	66	0	28.11	1	1	1	0	0	0	0	1	0	177	114	12.87	102	16	4	1	12	0	4	3	2	4	1	0	0	0	7.42	2.13	0.91	4.97	7.54	1	1	0	1	177	161	156	153	152	155	128	114	105	104	100
cxkyxm001-00364	69	1	27.74	1	1	0	1	0	0	0	0	0	151	97	10.11	104	13	3	1	12	0	5	5	2	2	0	0	0	0	9.44	2.54	0.83	4.56	6.33	1	1	0	1	151	142	132	125	122	117	118	97	90	88	86
cxkyxm001-00365	73	1	25.1	1	0	0	0	0	0	0	1	0	220	143	13.23	98	13	3	6	13	0	5	5	2	2	1	0	0	1	8.08	2.12	1.02	3.87	5.89	0	1	0	1	220	201	194	191	189	193	141	143	133	130	126
cxkyxm001-00366	37	0	27.75	1	1	1	0	0	0	0	0	0	145	93	13.23	106	10	3	2	11	0	3	3	2	2	1	0	0	0	6.56	2.12	1.08	4.67	5.89	1	1	1	1	145	133	128	122	119	114	117	93	86	85	82
cxkyxm001-00367	49	0	20.07	1	0	0	0	1	1	0	1	0	138	89	16.32	100	15	4	0	8	0	1	1	2	2	1	1	1	1	8.73	2.33	0.77	4.54	6.45	1	1	0	0	138	124	121	120	118	112	124	89	83	81	78
cxkyxm001-00368	52	1	26.87	1	1	0	1	0	1	0	1	1	138	89	16.65	98	11	3	4	9	0	1	3	2	2	1	0	0	0	5.9	2.12	0.92	5.17	6.34	1	1	1	1	138	130	117	120	118	112	124	89	84	79	77
cxkyxm001-00369	64	1	24.48	1	0	0	0	0	0	0	1	0	144	92	13.23	112	11	3	1	8	0	1	1	3	2	0	0	0	0	8.78	2.54	0.77	5.23	5.89	1	1	1	1	144	130	130	123	120	115	117	92	86	84	82
cxkyxm001-00370	55	1	23.44	1	1	0	0	0	0	0	0	0	186	119	12.87	100	20	5	6	15	1	3	2	5	1	0	0	0	0	7.06	2.34	1.05	4.54	6.55	1	1	0	1	186	170	165	161	160	163	138	119	111	109	106
cxkyxm001-00371	73	1	25.34	1	1	0	1	0	0	0	0	0	164	105	14.87	67	9	3	3	7	0	3	3	2	2	1	0	0	0	5.86	1.83	1.02	3.89	5.34	0	1	0	1	164	149	144	139	135	144	126	105	99	96	93
cxkyxm001-00372	57	1	27.48	1	1	0	1	0	0	0	1	0	238	153	14.87	73	15	4	3	11	0	5	4	2	2	0	1	0	0	9.43	2.33	0.91	4.43	6.34	0	1	1	1	238	217	210	206	204	208	154	153	142	139	135
cxkyxm001-00373	57	0	24.02	0	1	1	0	0	0	0	0	0	140	90	13.23	100	5	5	4	12	0	2	3	3	2	1	0	0	0	5.39	2.35	0.92	4.54	6.03	1	1	1	1	140	132	124	120	117	112	122	90	83	82	79
cxkyxm001-00374	58	1	30.47	1	1	0	0	0	1	0	0	0	156	100	15.76	98	6	4	2	12	0	1	1	5	2	0	0	0	0	8.1	2.76	0.87	3.87	5.17	0	1	1	1	156	136	137	131	134	123	126	100	91	91	89
cxkyxm001-00375	59	1	22.03	1	1	1	0	1	0	0	0	0	224	144	13.96	99	14	3	5	10	0	5	5	2	2	0	0	1	0	9.62	2.32	0.77	4.84	4.87	0	1	1	1	224	204	197	194	192	196	147	144	135	132	128
cxkyxm001-00376	73	1	24.77	1	1	0	1	0	1	0	1	0	142	91	12.87	100	11	3	1	11	0	1	1	2	2	1	0	0	0	7.18	2.22	0.87	5.33	6.45	1	1	1	1	142	130	126	119	119	120	117	91	84	83	81
cxkyxm001-00377	64	1	23.87	1	1	0	0	1	0	0	1	0	178	114	11.98	110	6	4	1	8	0	2	3	2	2	1	1	1	0	7.77	2.33	0.91	4.65	5.34	1	0	0	1	178	162	153	153	153	154	133	114	107	104	101
cxkyxm001-00378	66	1	23.14	1	1	1	0	1	0	0	1	0	158	101	17.54	120	6	3	6	10	0	4	4	5	2	0	0	1	0	7.12	1.78	0.93	4.87	5.86	1	1	0	1	158	144	131	131	136	123	126	101	94	92	90
cxkyxm001-00379	66	1	16.18	0	1	1	0	0	0	0	0	0	168	108	13.96	100	9	3	1	6	1	2	3	5	4	0	1	0	1	8.27	2.54	0.77	4.56	6.22	1	1	0	1	168	153	149	145	144	147	127	108	100	98	95
cxkyxm001-00380	67	0	24.53	0	1	1	0	0	0	0	0	0	182	117	11.78	86	14	3	6	12	0	2	5	2	2	0	0	0	0	7.74	2.33	1.33	4.42	6.55	1	1	0	0	182	166	165	158	156	159	137	117	106	106	103
cxkyxm001-00381	67	1	26.53	1	1	1	0	1	0	0	0	1	166	107	13.23	102	15	4	2	12	0	3	3	3	2	1	0	1	0	7.16	2.33	1.29	4.65	5.86	1	1	0	1	166	151	147	140	138	145	127	107	98	97	94
cxkyxm001-00382	67	0	25.46	1	1	0	0	0	1	0	1	1	184	118	14.01	100	11	3	2	10	0	3	3	3	2	1	0	0	1	9.54	2.22	0.92	5.32	6.03	1	1	0	0	184	168	162	159	158	161	138	118	113	108	104
cxkyxm001-00383	68	0	25.6	1	1	0	1	1	0	0	0	0	174	130	13.96	100	6	4	6	12	0	2	4	2	4	1	0	1	0	8.67	2.14	0.77	4.56	7.22	1	1	1	1	174	105	110	104	101	96	116	130	74	73	70
cxkyxm001-00384	69	0	24.48	1	1	0	0	0	0	0	0	1	175	112	18.54	99	14	3	3	12	0	4	5	3	2	1	0	0	0	5.23	2.54	0.77	5.23	6.32	1	1	1	1	175	159	155	152	150	153	128	112	103	102	99
cxkyxm001-00385	69	0	24.65	0	1	1	1	0	1	0	0	0	178	114	12.87	95	11	3	1	12	0	3	1	3	2	0	0	0	1	7.27	2.26	0.87	4.41	5.94	1	1	1	1	178	162	157	154	153	153	133	114	106	104	101
cxkyxm001-00386	70	0	24.44	1	1	1	1	0	0	0	1	1	156	100	13.96	98	5	4	2	12	0	1	1	3	2	1	0	0	1	8.82	2.33	0.83	3.87	4.98	1	1	0	1	156	135	136	135	134	127	126	100	94	91	89
cxkyxm001-00387	70	1	24.61	1	1	0	0	0	1	0	0	0	148	95	12.87	90	15	4	7	12	0	5	4	3	2	1	0	0	0	5.63	2.14	0.87	5.23	5.17	0	1	0	1	148	139	131	124	121	116	117	95	87	87	84
cxkyxm001-00388	71	1	24.98	0	1	0	0	1	0	0	0	0	182	117	15.33	98	6	4	6	13	0	3	2	5	1	1	0	1	0	7.25	2.13	0.91	4.41	6.34	1	1	0	1	182	166	166	158	156	159	137	117	108	106	103
cxkyxm001-00389	71	0	24.21	1	1	0	0	0	0	0	0	1	151	97	13.87	113	8	4	5	12	0	5	4	3	2	0	0	0	1	8.26	2.32	1.02	4.78	5.86	1	1	0	1	151	142	133	127	124	119	118	97	91	88	86
cxkyxm001-00390	72	1	29.56	1	1	1	0	1	0	0	0	1	179	115	16.75	98	18	4	0	13	0	4	5	3	2	1	0	1	0	9.69	2.22	1.05	4.17	5.89	1	1	1	1	179	163	158	155	154	157	128	115	109	105	102
cxkyxm001-00391	72	1	23.67	1	1	0	0	0	0	0	0	0	160	103	14.87	95	12	3	6	8	0	3	2	2	4	1	0	0	1	8.52	2.33	0.83	4.22	4.87	1	1	0	1	160	146	141	126	137	140	126	103	99	94	91
cxkyxm001-00392	73	0	28.57	1	1	0	0	0	0	0	0	0	180	116	12.87	106	10	3	1	10	0	2	2	5	2	1	0	0	0	7.96	2.12	0.91	4.05	6.03	1	1	0	1	180	164	159	156	156	158	135	116	105	105	102
cxkyxm001-00393	73	0	27.4	0	1	0	1	0	1	0	0	0	168	108	17.45	78	12	3	5	11	0	2	1	5	2	1	0	0	0	9.17	2.54	0.83	5.23	6.32	1	1	1	1	168	153	149	146	142	147	127	108	101	98	95
cxkyxm001-00394	73	1	25.39	1	1	0	1	0	0	0	0	0	154	99	15.74	98	14	3	3	10	1	3	3	5	2	1	0	0	0	9.41	2.33	1.05	4.98	3.76	0	1	0	1	154	142	142	135	132	127	118	99	93	90	87
cxkyxm001-00395	73	0	30.12	1	1	0	0	0	0	0	0	1	152	98	13.96	98	7	5	3	11	0	2	1	5	2	1	0	0	0	6.21	1.83	1.26	4.42	7.54	1	1	0	1	152	135	134	128	125	126	118	98	93	89	86
cxkyxm001-00396	74	0	24.53	1	1	1	1	0	0	0	0	0	150	96	14.87	99	8	2	3	7	0	4	2	5	2	1	0	0	0	7.43	3.45	0.83	4.05	6.09	1	1	0	1	150	138	133	126	123	118	118	96	93	88	85
cxkyxm001-00397	74	0	29.38	1	1	1	0	0	1	0	1	1	133	85	12.87	90	14	3	1	11	0	1	1	4	2	0	0	0	1	8.55	2.26	0.87	3.87	6.03	1	1	1	1	133	119	118	112	109	104	117	85	76	78	76
cxkyxm001-00398	75	1	25.95	1	1	0	0	0	0	0	1	0	136	87	14.87	102	6	4	2	13	0	1	1	4	2	1	1	0	1	5.48	2.03	1.07	2.89	5.89	1	1	0	1	136	124	120	118	117	119	124	87	81	81	78
cxkyxm001-00399	75	1	21.25	1	1	1	1	0	0	0	0	0	135	87	14.76	86	9	3	2	5	0	1	2	4	2	1	1	0	1	5.72	2.32	0.77	4.78	5.86	1	1	0	1	135	131	122	117	116	109	124	87	85	77	75
cxkyxm001-00400	63	0	29.07	1	1	0	1	1	0	0	1	1	166	107	13.87	97	7	2	2	5	0	1	3	4	2	0	0	1	1	8.89	1.78	0.93	3.98	4.87	1	1	0	1	166	151	147	144	139	145	127	107	96	97	94
cxkyxm001-00401	70	0	28.04	1	1	0	1	0	0	0	0	0	194	125	14.87	90	14	3	6	6	0	5	5	2	4	1	0	0	1	6.22	2.34	1.02	3.87	6.03	1	1	0	0	194	179	171	173	156	149	129	125	116	114	110
cxkyxm001-00402	70	0	26.99	1	1	1	0	0	0	0	1	0	184	118	15.33	98	9	3	4	6	0	2	2	5	2	1	1	0	0	6.98	2.12	0.92	4.41	6.34	1	1	0	1	184	168	163	159	158	161	138	118	111	108	104
cxkyxm001-00403	74	1	27.34	1	1	1	1	0	0	1	1	1	156	100	9.68	102	14	3	1	6	0	1	1	4	2	0	0	0	1	9.71	2.17	1.02	4.54	3.88	1	1	0	1	156	143	135	135	134	127	126	100	94	91	89
cxkyxm001-00404	60	1	24.65	1	1	0	0	0	0	0	1	1	224	144	13.87	84	15	2	3	6	0	5	5	4	2	1	0	0	0	9.67	2.13	0.92	4.34	4.87	1	1	0	0	224	204	198	194	192	196	147	144	135	132	128
cxkyxm001-00405	71	0	26.56	1	1	1	1	0	1	0	0	0	206	132	13.96	98	14	3	0	11	0	5	5	4	2	1	0	0	0	6.94	2.33	1.05	4.54	3.76	1	1	1	1	206	188	181	178	177	180	146	132	122	121	117
cxkyxm001-00406	75	1	27.73	1	1	1	1	0	0	0	0	1	180	116	14.87	98	10	3	7	10	0	4	3	4	2	1	0	0	0	8.35	2.33	0.83	4.54	6.03	1	1	1	1	180	164	159	155	154	158	135	116	105	105	102
cxkyxm001-00407	63	1	26.9	1	1	0	1	0	1	1	0	0	147	94	13.87	90	10	3	2	11	0	4	3	5	2	1	0	0	1	5.27	2.26	0.87	4.67	6.03	1	1	0	1	147	135	130	123	120	115	117	94	86	86	83
cxkyxm001-00408	73	1	35.56	1	1	0	1	0	1	0	0	0	202	130	13.87	98	18	4	3	11	0	4	5	4	2	0	0	0	0	7.63	2.65	0.78	4.33	6.03	1	1	0	1	202	184	179	175	173	177	148	130	121	118	115
cxkyxm001-00409	74	0	27.64	1	1	1	0	0	0	0	0	0	192	123	14.01	98	6	3	6	12	0	5	5	5	2	1	0	0	0	9.59	2.54	0.77	4.56	6.32	1	1	0	1	192	175	171	166	165	168	134	123	119	112	109
cxkyxm001-00410	69	1	28.84	1	1	0	0	0	1	0	1	0	153	98	16.75	99	11	3	6	10	0	3	4	4	2	1	0	0	0	5.37	2.12	0.92	4.67	6.32	1	1	0	1	153	134	135	128	131	120	118	98	94	90	87
cxkyxm001-00412	73	1	22.65	1	1	0	0	1	1	0	0	0	196	126	14.87	84	8	4	6	10	1	3	5	5	2	1	0	1	1	6.91	2.13	0.91	4.34	6.03	1	1	0	1	196	179	173	170	168	172	145	126	118	115	111
cxkyxm001-00413	49	0	24.48	1	1	1	0	0	0	1	1	1	187	120	12.87	98	12	3	4	10	0	3	3	4	2	1	1	0	1	6.62	2.13	0.91	4.54	4.87	1	1	0	1	187	170	165	162	160	164	138	120	111	109	106
cxkyxm001-00414	50	1	24.53	1	1	0	0	0	0	0	0	0	180	116	18.65	76	10	3	0	12	0	2	2	4	2	1	0	0	0	5.4	2.33	0.87	4.34	6.55	0	1	0	1	180	164	159	154	154	158	135	116	107	105	102
cxkyxm001-00415	56	1	20.57	1	1	1	1	0	0	0	0	1	178	114	13.87	78	15	4	7	11	0	5	5	4	2	1	0	0	0	5.68	2.22	0.87	3.23	4.76	1	1	1	1	178	162	121	154	153	157	146	114	108	105	102
cxkyxm001-00416	73	0	30.92	1	1	1	0	0	0	0	0	0	192	123	14.87	67	6	4	6	6	0	5	5	2	4	0	1	0	0	5.34	2.43	0.92	5.17	6.45	1	1	1	1	192	175	169	166	165	168	134	123	115	112	109
cxkyxm001-00417	59	0	22.89	0	1	1	0	0	0	0	0	0	138	89	15.33	98	10	3	4	11	0	1	1	5	4	0	1	0	0	8.82	2.12	0.92	4.41	6.34	1	1	1	1	138	127	120	120	118	112	124	89	80	81	79
cxkyxm001-00418	73	0	22.03	1	1	0	0	0	0	0	0	1	188	121	12.87	104	15	4	4	10	0	3	1	2	4	1	0	0	0	5.86	2.33	1.08	4.98	6.21	1	1	1	0	188	171	166	163	161	165	139	121	111	110	107
cxkyxm001-00419	60	0	26.54	0	0	0	0	0	0	1	0	0	130	83	12.87	76	12	3	5	12	0	2	2	4	4	1	1	0	1	5.78	2.22	0.92	5.32	5.89	1	1	0	1	130	122	116	110	107	102	117	83	80	76	74
cxkyxm001-00420	61	1	23.14	1	0	1	0	1	1	1	0	0	166	107	13.96	89	6	1	2	12	0	1	3	4	2	1	0	1	1	7.33	2.33	0.83	3.89	5.98	1	1	1	1	166	151	147	144	142	145	127	107	95	97	94
cxkyxm001-00421	67	1	25.35	1	0	1	0	0	0	0	1	0	132	85	13.23	106	10	3	7	11	0	1	1	2	4	1	0	0	0	6.33	2.12	0.91	4.67	6.03	1	1	1	1	132	119	117	111	115	105	117	85	75	79	77
cxkyxm001-00422	67	1	23.01	1	1	1	0	0	0	0	0	1	140	90	13.87	95	12	3	7	11	0	1	1	4	2	1	0	0	0	6.92	2.33	0.77	5.33	5.86	1	1	1	1	140	127	124	119	116	111	122	90	84	83	80
cxkyxm001-00423	67	0	23.83	1	1	0	0	0	0	0	1	0	128	82	12.87	98	14	3	2	11	0	2	3	3	4	1	0	0	0	5.03	2.31	0.92	3.87	6.32	1	1	0	1	128	117	113	108	105	100	116	82	76	75	73
cxkyxm001-00424	70	0	24.49	1	1	1	0	0	1	0	1	0	156	100	17.54	76	11	3	5	10	0	1	1	4	2	0	0	0	0	7.79	2.12	0.91	4.41	5.17	1	1	0	1	156	136	134	135	134	127	126	100	91	91	89
cxkyxm001-00425	39	0	27.59	1	1	1	0	0	0	1	0	0	190	122	12.87	97	8	2	4	5	0	2	1	4	2	1	1	0	1	6.92	2.33	0.87	4.97	6.76	1	1	0	1	190	173	168	165	165	166	144	122	112	111	108
cxkyxm001-00426	70	0	24.22	1	1	1	1	0	0	0	0	0	180	116	13.96	98	5	5	7	14	0	3	2	4	2	0	0	0	0	8.57	3.03	0.87	3.87	5.17	1	1	0	1	180	164	159	156	157	158	135	116	106	105	102
cxkyxm001-00427	70	0	22.57	1	1	0	1	0	0	0	1	0	183	117	18.54	90	10	3	3	9	0	3	3	4	2	1	0	0	0	5.77	2.31	0.74	4.54	7.22	1	1	0	1	183	167	162	159	157	160	137	117	109	107	104
cxkyxm001-00428	71	0	24.48	1	1	1	0	0	0	0	0	0	158	101	14.87	98	10	3	5	11	0	4	5	4	2	1	0	0	0	6.99	2.31	0.91	4.41	6.03	1	1	1	1	158	144	140	132	136	124	126	101	93	92	90
cxkyxm001-00429	75	1	25.9	1	1	0	0	0	1	1	0	0	190	122	14.01	98	15	4	7	12	0	2	3	3	4	1	0	0	1	5.97	2.33	1.22	4.56	6.03	1	1	0	1	190	173	168	165	164	166	143	122	113	111	108
cxkyxm001-00430	75	0	24.34	1	1	0	0	0	0	0	0	0	146	94	12.87	106	13	3	5	10	0	4	4	4	2	1	0	0	0	6.46	2.12	0.91	4.05	6.03	1	1	1	0	146	137	129	123	120	115	117	94	89	85	83
cxkyxm001-00431	64	1	24.46	1	1	1	0	0	0	0	0	0	186	119	14.01	102	9	3	3	10	0	2	4	4	2	1	1	0	0	9.17	2.17	0.87	4.88	6.03	1	1	0	1	186	170	169	161	161	163	138	119	111	109	106
cxkyxm001-00432	62	0	29.38	1	1	0	1	0	0	0	0	1	170	109	16.54	99	11	3	4	11	0	3	4	2	4	1	0	0	0	9	2.54	0.77	5.23	6.32	1	1	0	1	170	155	150	147	146	149	127	109	103	99	96
cxkyxm001-00433	50	0	24.48	0	1	0	1	0	0	0	1	1	162	104	16.56	102	11	3	4	13	0	4	3	4	2	1	1	0	0	8.49	1.78	0.93	4.87	6.21	1	1	0	1	162	148	143	128	139	142	126	104	99	95	92
cxkyxm001-00434	67	1	24.97	1	1	1	0	0	0	0	1	0	146	94	16.32	90	12	3	3	9	0	5	4	2	4	1	0	0	0	9.57	2.34	1.02	2.87	6.03	1	1	0	1	146	141	129	122	119	114	117	94	87	85	83
cxkyxm001-00435	65	1	30.47	0	1	1	0	1	0	0	1	0	182	117	10.54	100	22	5	5	10	0	2	2	4	2	0	0	1	0	9.94	2.32	1.05	4.89	6.55	1	1	0	1	182	166	167	158	156	159	137	117	109	106	103
cxkyxm001-00436	65	0	30.46	1	1	1	1	0	0	0	0	0	160	103	13.87	111	12	3	3	10	0	3	3	4	2	0	0	0	0	7.14	2.03	0.83	4.33	6.03	1	1	0	1	160	146	141	125	137	140	126	103	99	94	91
cxkyxm001-00437	66	0	24.77	1	1	0	0	1	0	0	1	1	178	132	14.87	76	12	3	5	9	0	4	2	4	2	1	1	1	0	7.14	2.32	0.77	4.78	7.54	1	1	0	0	178	120	113	108	105	100	116	132	78	75	73
cxkyxm001-00438	57	0	23.88	1	1	0	0	0	0	1	0	0	158	101	13.23	97	11	3	0	12	0	5	4	1	4	1	1	0	1	9.45	2.26	0.87	4.67	5.89	1	1	0	1	158	144	140	131	136	123	126	101	92	92	90
cxkyxm001-00439	72	0	20.76	0	0	0	0	1	1	0	0	0	160	103	11.78	90	12	3	6	9	0	4	2	5	2	1	0	1	0	7.44	2.33	0.87	4.34	6.55	1	1	0	1	160	146	141	126	137	140	126	103	97	94	91
cxkyxm001-00440	60	1	26.42	0	1	1	1	0	1	0	1	1	128	82	12.87	122	17	4	5	13	0	2	1	4	4	1	0	0	0	5.02	2.33	1.05	4.05	6.02	1	1	0	1	128	115	113	108	105	100	116	82	76	75	73
cxkyxm001-00441	46	1	26.23	0	1	1	0	0	0	0	0	1	169	108	12.87	103	10	3	5	9	1	4	4	4	2	1	0	0	0	9	2.33	0.79	4.42	6.45	1	1	1	1	169	154	149	146	145	148	127	108	103	99	96
cxkyxm001-00442	68	0	25.95	1	1	0	0	0	0	0	0	0	162	104	13.96	86	6	4	2	10	0	3	2	5	2	1	1	0	0	8.87	2.32	0.77	4.78	5.86	1	1	1	1	162	148	143	127	139	142	126	104	95	95	92
cxkyxm001-00443	70	1	30.42	1	1	0	0	0	0	1	1	0	194	125	12.87	99	7	4	0	6	0	5	5	5	2	1	0	0	1	9.13	2.12	0.92	4.05	6.32	1	1	1	1	194	179	172	173	157	148	129	125	117	114	110
cxkyxm001-00444	74	0	27.54	0	1	1	0	0	1	0	0	0	146	76	16.32	90	11	3	1	13	0	4	4	4	2	1	0	0	0	6.97	2.33	0.87	4.34	6.55	1	1	0	1	146	179	173	170	168	172	145	76	117	115	111
cxkyxm001-00445	70	1	27.68	1	1	1	1	0	0	0	1	1	126	131	13.96	99	14	3	7	6	0	3	3	5	4	0	0	0	0	8.64	2.32	1.26	4.84	4.87	1	1	1	1	126	114	111	105	102	97	116	131	73	74	72
cxkyxm001-00446	70	0	27.99	0	0	0	0	0	0	1	1	0	194	125	14.87	88	11	3	5	11	0	5	5	5	2	1	0	0	1	6.96	2.22	0.92	5.32	5.89	1	1	0	1	194	177	173	172	158	146	129	125	117	114	110
cxkyxm001-00447	54	0	25.59	1	1	0	0	0	0	1	0	0	186	119	12.87	106	14	3	4	6	0	2	3	5	2	1	0	0	1	5.69	2.56	0.93	4.89	6.03	1	1	0	1	186	170	164	161	161	163	138	119	112	109	106
cxkyxm001-00448	68	0	31.5	0	1	1	0	0	0	1	0	0	136	87	13.23	106	5	5	4	14	1	1	1	5	2	1	0	0	1	5.27	2.66	0.91	4.67	6.03	1	1	1	1	136	124	119	118	117	119	124	87	82	80	77
cxkyxm001-00449	51	0	24.77	0	0	0	1	0	1	0	0	0	192	123	13.87	111	9	3	7	5	0	5	5	5	4	0	0	0	0	5.37	2.03	0.83	4.56	6.03	1	1	1	1	192	175	171	166	165	168	134	123	117	112	109
cxkyxm001-00450	69	0	24.53	1	1	1	0	1	0	1	0	1	189	121	11.78	80	14	3	1	6	0	5	5	5	2	1	1	1	1	7.28	1.83	0.92	5.15	4.43	1	1	0	1	189	172	167	164	162	165	132	121	112	111	107
cxkyxm001-00451	45	1	27.47	0	1	1	0	1	0	0	0	0	146	94	14.87	99	8	2	4	7	0	5	4	4	2	0	1	1	0	7.13	2.03	0.69	4.05	6.09	1	1	1	1	146	142	129	123	120	115	117	94	89	85	83
cxkyxm001-00452	66	0	30.81	1	1	1	1	0	0	0	0	0	187	120	13.23	99	8	5	6	9	0	3	3	5	4	1	0	0	0	5.18	2.54	0.77	5.23	6.32	1	1	0	1	187	170	165	162	160	164	138	120	112	109	106
cxkyxm001-00453	69	1	26.42	1	1	1	0	1	0	1	0	0	134	86	16.32	90	12	3	3	8	0	4	1	4	4	1	1	1	1	8.92	2.56	0.91	4.89	5.87	0	1	0	1	134	129	118	113	110	105	123	86	83	80	78
cxkyxm001-00454	64	0	24.21	0	1	0	0	0	0	1	1	1	193	124	13.23	90	13	3	6	10	0	5	5	4	4	1	0	0	1	8.17	2.14	0.93	4.41	5.17	1	1	1	1	193	176	171	167	166	169	129	124	116	113	110
cxkyxm001-00455	73	0	24.48	0	1	1	1	0	0	1	1	0	151	97	16.32	95	11	3	6	12	0	3	2	5	2	1	0	0	1	8	2.56	0.93	4.89	6.45	1	1	0	1	151	137	135	128	125	120	118	97	92	88	86
cxkyxm001-00456	71	0	24.03	1	1	0	1	0	0	0	0	0	148	95	15.33	76	12	3	4	10	0	4	1	5	2	1	0	0	0	6.01	2.12	0.91	4.41	5.17	1	1	1	0	148	136	131	124	121	116	117	95	87	87	84
cxkyxm001-00457	72	0	23.66	1	1	0	0	0	0	0	1	1	194	125	12.87	98	12	3	3	10	0	5	5	4	4	1	0	0	0	7.8	2.65	0.77	4.33	6.03	1	1	0	0	194	177	168	168	155	143	129	125	118	114	110
cxkyxm001-00458	73	0	24.48	1	1	0	0	0	1	0	1	0	204	131	13.96	98	12	3	5	10	0	4	5	5	2	0	1	0	0	5.22	2.12	0.92	4.41	6.34	1	1	1	1	204	186	180	177	175	179	145	131	122	119	116
cxkyxm001-00459	74	1	25.35	0	1	0	0	0	0	1	0	0	165	106	14.01	84	11	3	1	10	0	1	3	5	2	1	1	0	1	5.25	2.13	0.92	4.43	4.87	1	0	0	1	165	150	146	143	142	144	127	106	97	97	94
cxkyxm001-00460	73	1	24.48	1	1	1	1	0	0	0	0	1	140	90	13.87	78	10	3	4	11	0	1	3	5	2	1	0	0	0	6.81	1.83	1.02	4.46	6.03	1	1	1	0	140	131	125	120	117	112	122	90	84	77	74
cxkyxm001-00461	50	0	23.93	0	1	1	0	0	0	0	0	0	206	132	12.68	100	5	4	5	11	0	5	5	5	2	1	1	0	0	7.88	2.22	0.87	4.46	5.45	0	1	0	1	206	188	182	178	177	180	146	132	122	121	117
cxkyxm001-00462	51	0	29.29	0	1	1	1	0	1	1	0	0	236	152	13.23	95	11	3	7	12	0	5	5	5	2	0	0	0	1	7.53	2.33	0.83	4.22	4.87	1	1	1	1	236	215	209	204	202	207	154	152	143	140	136
cxkyxm001-00463	66	0	26.23	1	1	1	1	0	0	0	1	0	164	105	13.87	102	14	3	5	10	0	1	3	5	2	0	1	0	0	5.93	2.17	0.87	4.88	6.03	1	1	1	1	164	149	141	139	140	144	126	105	98	96	93
cxkyxm001-00464	68	0	29.64	1	1	1	1	0	0	1	0	1	158	101	13.96	90	10	3	2	12	0	2	1	5	2	1	0	0	1	5.88	2.34	1.02	4.46	6.03	0	1	1	0	158	144	140	135	136	127	126	101	92	92	90
cxkyxm001-00465	75	0	28.73	1	1	1	0	0	0	0	1	1	186	119	14.98	89	12	3	6	11	0	2	3	5	2	1	1	0	0	9.8	2.33	0.83	3.89	5.98	0	1	0	1	186	170	164	161	162	163	138	119	113	109	106
cxkyxm001-00466	62	1	28.13	1	1	1	0	0	0	0	0	1	186	119	14.65	96	11	3	1	13	0	2	3	5	2	1	0	0	0	9.86	2.65	0.77	4.54	5.17	1	1	0	1	186	170	164	161	162	163	138	119	110	109	106
cxkyxm001-00467	70	1	24.48	1	1	0	0	0	0	0	1	1	194	125	17.03	98	5	4	5	10	0	5	5	5	2	1	0	0	0	6.58	1.83	1.02	4.46	6.03	0	1	1	1	194	177	170	168	157	141	129	125	116	114	110
cxkyxm001-00468	73	0	24.46	1	1	0	0	0	0	0	0	0	194	125	13.23	102	13	3	3	12	0	5	5	4	4	1	0	0	0	9.71	2.17	0.87	4.54	6.03	1	1	1	1	194	177	172	168	166	146	129	125	119	114	110
cxkyxm001-00469	66	1	24.48	1	1	0	1	0	0	0	0	0	186	119	12.87	99	12	3	5	10	0	2	4	4	4	1	0	0	0	5.11	2.03	1.07	5.34	9.67	1	1	0	0	186	170	164	161	163	163	138	119	113	109	106
cxkyxm001-00470	67	0	25.24	1	1	0	0	1	0	0	0	1	129	83	14.76	90	11	3	0	11	0	1	1	4	2	1	0	1	0	8.51	2.22	1.32	4.46	5.45	1	1	1	1	129	115	114	108	111	101	116	83	77	75	73
cxkyxm001-00471	68	1	24.28	1	1	1	0	0	1	0	0	0	162	104	13.96	95	14	3	5	6	0	3	2	5	2	1	0	0	0	7.88	2.56	0.93	4.43	6.45	1	1	0	1	162	148	143	126	139	142	126	104	98	95	92
cxkyxm001-00472	69	1	24.48	1	1	0	0	1	1	0	0	1	164	105	15.87	98	15	4	5	10	0	2	3	5	2	1	0	1	0	7.37	2.33	0.83	5.17	6.03	1	1	0	1	164	149	141	142	135	144	126	105	97	96	93
cxkyxm001-00473	69	0	23.18	1	1	1	1	0	0	0	0	0	190	122	14.67	80	10	4	6	10	0	3	4	5	2	1	0	0	0	5.7	2.31	0.91	4.41	6.87	1	1	0	1	190	173	168	165	165	166	142	122	113	111	108
cxkyxm001-00474	73	0	23.24	1	1	0	1	0	0	0	0	0	186	119	17.54	96	10	5	4	13	0	3	4	4	4	1	0	0	0	5.8	2.55	1.02	4.17	5.17	1	1	0	1	186	170	164	161	160	163	138	119	112	109	106
cxkyxm001-00475	63	1	23.05	0	1	0	1	0	0	0	0	0	160	135	13.23	90	10	4	5	9	0	5	5	4	2	0	1	0	0	6.63	2.26	1.02	4.54	6.98	1	1	0	0	160	191	186	182	180	184	140	135	128	123	119
cxkyxm001-00476	65	1	24.48	1	1	1	0	0	0	0	0	1	150	96	16.76	90	10	3	3	12	0	5	3	5	2	1	0	0	0	5.81	2.33	0.87	2.43	6.55	1	1	1	1	150	140	133	126	123	118	118	96	93	88	85
cxkyxm001-00477	67	0	30.81	1	1	0	0	1	0	0	0	0	176	113	14.01	85	6	5	1	11	0	4	2	4	4	1	0	1	0	8.32	2.33	0.92	3.89	6.34	1	1	1	1	176	160	159	152	151	154	128	113	108	104	100
cxkyxm001-00478	69	1	24.76	0	1	1	0	0	0	1	0	1	147	94	12.87	88	17	4	7	14	0	4	4	4	2	1	0	0	1	6.03	2.54	0.92	5.32	5.89	1	1	0	1	147	137	130	123	120	115	117	94	88	86	83
cxkyxm001-00479	69	1	25.35	1	1	1	0	0	1	0	0	1	228	146	9.68	102	17	4	3	13	0	5	5	4	4	1	0	0	0	5.61	1.97	0.87	4.54	6.03	1	1	0	1	228	208	202	198	196	200	153	146	139	136	132
cxkyxm001-00480	69	1	34.92	1	1	0	1	0	0	0	0	0	148	95	11.78	90	17	4	2	12	0	4	4	5	2	1	0	0	0	9.89	2.12	0.92	4.34	6.55	1	1	0	1	148	139	131	124	121	116	117	95	88	87	84
cxkyxm001-00481	50	1	24.49	0	0	1	1	0	1	0	1	0	134	86	14.01	98	8	4	1	13	1	5	3	4	4	1	1	0	0	9.72	1.84	1.08	4.67	7.22	0	1	0	1	134	129	118	111	108	103	123	86	84	80	77
cxkyxm001-00482	58	0	27.94	1	1	1	0	0	0	0	1	1	186	87	14.87	95	6	4	2	13	1	1	1	4	4	0	1	0	0	7.9	2.54	0.83	4.33	5.78	1	0	0	1	186	124	120	118	117	119	124	87	84	81	78
cxkyxm001-00483	43	0	28.4	1	0	1	1	0	0	0	1	0	172	110	13.23	98	7	3	1	9	0	4	4	4	2	1	0	0	0	7.47	2.31	1.02	3.87	5.89	1	1	0	1	172	157	152	149	148	151	127	110	102	101	98
cxkyxm001-00484	71	1	26.54	0	1	1	1	0	0	0	0	0	150	96	14.01	98	10	3	6	10	0	3	2	4	2	1	0	0	0	7.86	2.65	0.77	4.56	6.03	1	1	1	1	150	133	133	126	124	118	118	96	92	88	85
cxkyxm001-00485	72	0	27.23	1	1	1	0	0	0	1	0	0	185	119	13.96	90	15	4	2	12	0	3	3	5	2	1	0	0	1	6.17	2.56	0.93	4.43	5.87	0	1	1	1	185	169	164	160	159	162	138	119	110	108	105
cxkyxm001-00486	73	0	24.48	1	1	0	0	0	0	0	1	0	192	123	18.54	99	12	3	3	11	0	5	5	5	2	1	0	0	0	9.9	3.45	0.83	4.99	6.09	0	1	0	1	192	175	170	166	165	168	134	123	118	112	109
cxkyxm001-00487	69	0	24.61	1	1	0	1	0	0	1	1	1	212	136	16.75	122	7	3	4	10	0	nul	nul	5	2	1	1	0	1	9.07	3.15	0.77	4.17	6.02	1	1	1	1	212	nul	nul	nul	nul	nul	nul	136	null	nul	nul
cxkyxm001-00488	45	1	23.23	0	1	1	0	0	0	0	0	0	186	119	13.96	116	9	3	1	12	0	3	2	4	2	1	0	0	0	6.85	2.31	0.93	4.87	5.34	1	1	1	1	186	168	163	160	158	161	138	119	112	109	106
cxkyxm001-00489	51	0	25.76	1	1	1	0	0	0	1	1	0	154	99	12.87	99	9	3	3	10	0	2	1	5	4	0	0	0	1	6.21	2.14	1.05	4.41	6.02	1	1	0	1	154	133	120	132	131	124	125	99	92	90	87
cxkyxm001-00490	71	1	23.23	1	1	1	1	1	0	0	1	0	188	121	14.98	80	6	3	7	11	0	4	3	5	4	1	0	1	0	7.21	1.83	0.92	5.23	4.43	1	1	0	1	188	170	165	161	160	163	139	121	112	110	107
cxkyxm001-00491	58	0	24.48	1	1	1	0	0	0	0	0	0	167	107	15.74	86	11	3	4	10	0	1	4	5	2	1	0	0	0	9	2.32	0.77	3.89	5.86	1	1	1	0	167	151	146	143	142	145	127	107	103	98	95
cxkyxm001-00492	65	0	23.01	1	1	0	0	0	0	0	0	0	180	116	14.87	85	14	3	2	9	0	3	4	5	2	1	0	0	0	8.66	2.33	0.92	4.78	5.89	1	1	0	1	180	162	158	151	153	156	137	116	108	105	102
cxkyxm001-00493	62	1	23.23	1	1	1	0	0	0	0	0	0	148	95	12.87	112	13	3	3	11	0	5	2	5	2	1	0	0	0	7.17	2.33	1.05	4.22	6.45	1	1	0	1	148	137	130	123	120	115	117	95	87	87	84
cxkyxm001-00494	61	1	27.23	1	1	0	1	0	1	1	0	0	130	83	14.87	90	10	3	6	11	0	2	3	5	2	1	1	0	1	9.84	2.26	0.87	4.41	7.51	0	0	0	1	130	114	114	108	105	100	117	83	79	76	74
cxkyxm001-00495	68	0	22.86	1	1	0	0	0	0	0	0	1	184	118	14.87	98	11	3	6	12	0	3	3	5	2	1	0	0	0	9.15	2.65	0.77	4.56	6.03	1	1	0	0	184	166	161	157	156	159	138	118	111	108	104
cxkyxm001-00496	44	0	24.21	0	1	0	1	1	0	0	0	1	182	117	11.78	97	11	3	6	10	0	2	5	4	2	1	0	1	0	9.87	2.33	0.87	4.97	6.76	1	1	1	0	182	164	160	156	155	158	137	117	106	106	103
cxkyxm001-00497	71	0	26.7	0	1	1	0	1	0	0	0	0	128	82	13.96	76	14	3	0	13	0	4	4	5	2	1	0	1	0	6.63	2.32	0.77	3.89	7.54	1	1	1	1	128	117	112	106	103	98	116	82	77	75	73
cxkyxm001-00498	73	0	24.77	0	1	0	1	0	1	0	1	1	174	112	12.87	98	10	3	3	12	0	4	4	5	2	1	0	0	0	9.04	2.17	1.02	3.87	4.89	1	1	0	0	174	157	152	149	147	151	127	112	100	102	99
cxkyxm001-00499	73	1	24.48	1	1	1	0	0	0	1	0	0	150	96	13.96	90	10	3	6	9	0	5	4	5	2	0	0	0	1	7.36	2.14	0.87	4.56	5.17	1	1	1	1	150	143	131	125	127	117	118	96	94	88	85
cxkyxm001-00500	67	0	27.05	1	1	1	1	0	0	0	0	1	128	82	13.87	76	10	3	4	9	0	3	2	5	2	1	0	0	0	7.13	2.32	0.79	4.78	6.56	1	1	1	1	128	115	112	106	103	98	116	82	77	75	73
cxkyxm001-00501	68	1	26.12	1	1	1	1	0	0	0	1	0	158	101	10.11	96	12	3	2	12	0	1	1	5	2	1	0	0	0	7.97	2.31	0.92	4.54	7.51	0	0	0	1	158	143	138	135	134	137	126	101	91	92	90
cxkyxm001-00502	50	1	25.39	1	1	0	0	0	0	0	0	0	192	123	16.32	94	6	3	3	8	0	5	5	5	4	1	0	0	0	7.67	2.33	0.87	4.34	4.98	1	1	1	1	192	173	167	165	163	166	134	123	116	112	109
cxkyxm001-00503	72	1	24.48	1	1	1	1	0	0	0	1	1	153	98	18.87	100	12	3	5	10	0	2	1	5	2	1	0	0	0	5.5	2.22	0.87	5.33	5.45	1	1	0	1	153	135	134	131	130	123	118	98	93	90	87
cxkyxm001-00504	69	1	24.44	1	1	0	0	0	0	1	0	1	147	94	16.45	98	12	3	1	10	0	3	3	5	2	1	0	0	1	4.6	2.13	1.29	4.54	4.99	1	1	1	1	147	134	130	124	121	116	117	94	86	86	83
cxkyxm001-00505	70	0	24.44	1	0	1	1	1	1	0	0	0	173	111	12.87	112	12	3	3	10	0	4	4	5	2	1	0	1	0	5.03	2.33	0.83	5.13	6.45	0	1	1	1	173	156	151	148	147	150	127	111	101	101	98
cxkyxm001-00506	70	0	24.77	1	1	0	1	0	0	0	0	0	184	118	14.01	98	12	3	0	12	0	3	3	5	2	1	1	0	0	5.11	2.88	0.87	4.78	5.43	1	1	0	1	184	166	161	158	156	159	138	118	113	108	104
cxkyxm001-00507	40	1	23.62	1	1	1	1	0	1	0	0	1	154	99	14.87	112	9	3	4	11	0	2	1	4	2	1	0	0	0	4.6	2.54	0.77	4.17	5.89	1	1	0	0	154	136	122	132	131	124	125	99	93	90	87
cxkyxm001-00508	56	0	21.71	1	0	1	0	0	0	1	0	0	176	113	19.67	97	8	3	4	12	0	4	2	4	2	0	0	0	1	5.73	2.88	0.87	4.46	3.55	1	1	0	1	176	159	154	154	149	155	128	113	108	103	100
cxkyxm001-00509	74	1	24.53	1	1	1	1	0	0	0	0	0	159	102	13.23	102	10	3	0	13	0	2	2	5	2	1	0	0	0	4.13	2.88	1.02	5.01	6.55	1	0	0	1	159	143	139	126	135	138	126	102	97	93	90
cxkyxm001-00510	73	1	24.53	1	1	0	0	0	0	0	1	0	146	94	15.65	94	6	3	5	12	0	5	5	4	2	1	0	0	0	4.36	2.33	1.27	2.43	4.98	1	1	1	1	146	143	128	121	118	113	117	94	87	85	83
cxkyxm001-00511	73	1	24.48	1	1	0	1	0	1	0	0	0	155	100	18.54	98	11	3	5	9	0	1	1	5	2	1	1	0	0	4.72	2.17	0.78	4.67	6.56	1	1	0	1	155	143	136	133	132	125	126	100	93	91	88
cxkyxm001-00513	69	1	24.77	0	0	0	0	0	0	1	0	0	157	101	15.87	99	10	4	3	9	0	4	2	4	2	1	0	0	1	4.63	2.13	0.91	4.54	5.87	1	1	0	1	157	142	137	135	133	127	126	101	90	92	89
cxkyxm001-00514	66	0	24.53	0	1	1	0	0	0	0	1	0	120	77	16.75	95	12	3	7	10	0	1	1	4	2	1	0	0	0	4.5	2.26	0.87	5.35	5.94	1	1	0	1	120	108	106	100	102	104	122	77	72	70	68
cxkyxm001-00515	56	0	24.67	1	1	1	1	0	0	0	0	0	172	110	14.01	96	11	3	1	10	0	4	4	5	2	1	0	0	0	5.33	2.31	0.91	4.87	6.12	1	1	0	1	172	155	151	147	146	149	127	110	102	101	98
cxkyxm001-00516	75	1	22.18	1	1	0	1	0	0	1	0	0	174	112	16.75	78	12	3	1	11	0	4	4	5	2	1	0	0	1	4.27	2.26	1.08	3.87	5.89	1	1	1	1	174	157	152	149	148	151	127	112	101	102	99
cxkyxm001-00517	53	0	24.97	0	0	1	0	0	1	0	0	0	135	87	14.76	90	10	3	4	10	1	4	2	4	2	1	1	0	0	4.07	2.22	1.02	4.33	8.56	1	1	1	1	135	125	118	112	109	104	117	87	84	78	76
cxkyxm001-00518	49	1	26.74	0	1	1	0	0	0	0	0	0	125	80	12.87	98	9	3	6	12	0	1	1	5	4	1	0	0	0	5.03	2.65	0.78	4.56	6.03	1	1	1	1	125	115	112	106	106	98	116	80	71	73	71
cxkyxm001-00519	73	1	26.67	1	1	1	0	0	0	1	0	0	122	78	13.23	90	12	4	1	12	0	3	1	5	1	1	0	0	1	4.44	2.12	0.87	4.41	5.17	1	1	1	0	122	110	107	105	104	97	122	78	72	71	69
cxkyxm001-00520	62	1	27.75	0	0	1	0	0	0	0	1	0	136	87	15.74	102	13	3	5	10	0	5	5	4	2	1	1	0	0	5.22	2.84	1.05	4.43	6.21	0	0	1	1	136	132	119	113	110	105	117	87	86	85	77
cxkyxm001-00521	51	1	30.92	1	1	1	0	0	0	0	0	0	176	113	13.23	96	10	3	2	10	1	3	3	5	2	1	1	0	0	5.39	2.65	1.02	4.54	5.17	1	1	0	0	176	159	154	151	149	152	130	113	106	103	100
cxkyxm001-00522	61	1	23.88	0	1	1	1	0	0	0	1	0	158	101	15.76	90	9	3	4	6	0	1	1	4	2	1	0	0	0	4.38	2.26	0.87	4.67	6.03	1	1	1	0	158	143	138	134	134	137	126	101	91	92	90
cxkyxm001-00523	66	1	24.34	1	1	0	1	0	0	1	1	0	140	90	12.87	88	7	2	6	7	0	3	2	5	2	0	0	0	1	5.87	2.22	0.68	5.32	5.89	1	1	1	1	140	128	123	116	113	108	117	90	81	83	80
cxkyxm001-00524	68	1	25.91	1	1	0	0	0	0	1	0	0	148	95	16.32	90	10	3	5	10	0	5	5	5	2	1	0	0	1	5.75	2.56	0.93	4.89	5.87	1	1	1	1	148	139	130	113	110	105	117	95	94	92	94
cxkyxm001-00525	71	0	25.18	0	1	0	0	0	0	0	1	0	210	85	15.76	90	10	4	5	9	0	5	5	5	2	0	0	0	0	4.96	2.31	0.74	4.41	7.22	1	1	0	1	210	189	183	180	178	182	140	85	125	123	120
cxkyxm001-00526	73	0	24.6	1	1	0	0	0	0	0	0	0	212	136	14.01	98	12	3	2	10	0	5	5	5	2	1	0	0	0	4.52	2.76	0.87	4.67	5.17	1	1	1	1	212	191	185	182	180	184	151	136	127	125	121
cxkyxm001-00527	63	0	27.23	1	1	1	0	0	0	0	0	0	196	126	14.01	102	10	3	0	10	0	3	5	5	2	1	1	0	0	5.57	2.17	0.87	4.54	6.03	1	1	1	1	196	177	172	168	166	170	145	126	118	115	111
cxkyxm001-00528	73	1	27.96	1	1	1	0	0	0	1	0	0	138	89	13.23	100	11	3	3	12	0	3	5	5	2	0	0	0	1	4.92	2.22	0.92	4.54	6.03	1	1	0	1	138	126	121	115	112	107	117	89	84	78	76
cxkyxm001-00529	45	1	23.67	1	0	0	0	0	0	0	1	0	173	111	17.54	98	13	3	6	10	0	3	4	5	2	1	0	0	0	5.3	2.17	0.78	3.87	6.56	0	0	0	1	173	156	151	148	147	150	127	111	101	101	98
cxkyxm001-00530	64	1	29.03	1	1	1	0	0	1	0	1	0	186	119	17.54	99	9	3	3	10	0	3	3	4	4	1	0	0	0	5.19	3.45	0.83	4.99	6.09	0	1	1	1	186	168	163	160	158	161	138	119	113	109	106
cxkyxm001-00531	57	0	27.75	0	1	1	0	0	0	0	1	0	154	99	9.68	102	6	2	0	6	0	2	1	5	2	1	1	0	0	5.65	2.17	0.87	4.54	6.03	0	1	0	1	154	140	123	132	131	124	125	99	93	90	87
cxkyxm001-00532	68	1	26.12	1	1	0	0	1	0	1	0	1	178	114	12.87	95	6	3	3	12	0	1	2	5	2	1	0	1	1	4.74	2.33	0.77	3.87	5.86	1	1	1	1	178	161	155	153	151	154	138	114	106	104	101
cxkyxm001-00533	68	1	25.39	1	0	1	0	0	0	1	0	0	180	116	14.87	95	10	3	1	9	0	3	5	5	3	1	1	0	1	5.27	2.33	0.77	4.22	5.86	1	0	0	1	180	162	158	153	151	156	137	116	109	105	102
cxkyxm001-00534	71	1	24.48	1	1	0	0	0	1	1	1	0	156	100	14.01	110	11	3	2	11	0	1	1	5	3	1	0	0	1	4.89	2.26	0.87	4.41	6.51	1	1	0	1	156	141	138	134	136	126	126	100	92	91	89
cxkyxm001-00535	49	0	23.3	1	1	0	0	0	0	0	0	0	174	112	13.96	98	17	4	2	15	0	3	4	1	4	0	0	0	0	5.59	2.54	0.83	4.54	6.03	1	1	1	1	174	157	152	149	149	151	127	112	104	102	99
cxkyxm001-00536	61	0	21.14	1	1	1	0	1	0	0	0	0	146	94	16.75	101	12	3	3	10	0	5	5	5	3	1	0	1	0	5.37	2.03	0.83	4.56	6.03	1	0	1	1	146	143	128	121	118	113	117	94	90	90	92
cxkyxm001-00537	72	1	24.48	0	1	0	1	0	1	1	1	1	129	83	12.87	95	14	3	1	12	0	5	5	5	3	0	0	0	1	5.54	2.33	0.83	3.87	4.87	0	1	1	1	129	130	113	107	104	99	144	83	80	84	82
cxkyxm001-00538	45	1	24.48	1	1	0	0	0	1	0	1	1	154	99	14.01	95	10	3	4	10	0	3	2	5	2	1	0	0	0	5.49	2.03	0.87	4.56	5.78	1	1	0	1	154	142	123	132	131	124	125	99	94	90	87
cxkyxm001-00539	73	1	27.32	1	1	1	0	0	1	0	0	0	176	131	13.96	104	15	2	2	6	0	4	2	1	4	1	0	0	0	5.44	2.54	0.83	4.56	6.33	1	1	1	1	176	120	110	105	107	97	116	131	73	74	72
cxkyxm001-00540	45	0	26.06	0	1	0	0	0	0	1	0	0	136	87	13.87	90	10	3	4	12	0	5	2	4	2	1	0	0	1	4.93	2.56	0.91	4.43	5.87	1	1	1	0	136	131	119	113	110	105	117	87	84	81	78
cxkyxm001-00541	36	0	25.35	1	1	1	0	1	0	1	0	0	196	126	13.87	89	13	3	4	8	0	4	4	5	3	1	0	1	1	4.03	2.33	0.77	3.89	5.98	1	1	0	0	196	177	172	168	166	170	145	126	118	115	111
cxkyxm001-00542	66	0	28.08	1	1	0	0	0	1	0	0	1	166	107	13.87	96	11	3	2	11	0	2	5	5	3	0	0	0	0	5.74	2.65	1.02	4.17	5.17	1	1	0	1	166	150	142	138	141	144	127	107	97	97	94
cxkyxm001-00543	47	1	20.81	0	1	1	1	0	0	0	1	0	168	108	12.87	75	6	5	6	11	1	2	1	5	2	1	0	0	0	4.78	2.33	0.92	4.33	7.51	1	1	0	1	168	152	145	144	143	146	127	108	102	98	95
cxkyxm001-00544	73	1	24.02	0	1	0	0	0	0	0	0	1	160	103	12.87	83	9	3	6	12	0	1	2	5	2	0	0	0	0	5.29	2.31	0.93	4.41	5.89	1	1	0	1	160	144	140	137	136	139	126	103	98	94	91
cxkyxm001-00545	64	0	24.48	1	0	1	0	0	0	1	1	1	207	133	10.67	75	8	2	7	7	0	5	5	5	2	0	0	0	1	5.9	2.22	1.02	4.33	6.51	1	0	0	1	207	187	181	178	176	179	138	133	123	121	117
cxkyxm001-00546	69	0	21.34	0	1	1	0	0	0	1	1	0	128	82	12.87	110	9	3	3	6	0	3	4	5	3	1	1	0	1	5.72	2.33	0.91	4.97	5.34	1	1	0	1	128	116	112	106	103	98	116	82	76	75	73
cxkyxm001-00547	68	1	25.83	1	1	1	0	0	0	0	0	0	170	109	14.87	99	11	3	2	11	0	3	4	5	3	1	0	0	0	4.96	2.03	0.69	4.05	6.09	1	1	0	0	170	153	149	146	144	147	127	109	102	99	96
cxkyxm001-00548	73	0	24.49	1	1	1	0	1	0	0	1	0	172	110	15.74	102	16	4	5	10	0	4	4	5	2	1	0	1	0	5.24	1.78	0.93	4.43	6.21	1	1	1	1	172	155	151	147	146	149	127	110	100	101	98
cxkyxm001-00549	64	0	26.12	1	1	0	0	0	1	0	0	0	190	122	18.54	96	15	2	6	9	0	2	4	5	3	0	0	0	0	4.98	2.65	1.02	4.54	5.17	1	1	1	1	190	171	166	162	161	165	144	122	113	111	108
cxkyxm001-00550	67	1	26.12	1	0	1	1	1	0	1	0	1	165	106	11.78	98	16	4	0	10	0	1	2	5	2	1	0	1	1	4.61	2.88	0.87	4.34	5.43	1	1	1	0	165	149	143	141	140	143	127	106	96	97	94
cxkyxm001-00551	66	1	24.77	1	1	1	1	0	1	0	0	0	130	83	15.87	98	11	3	2	9	0	2	2	5	3	1	0	0	0	4.7	2.17	1.02	4.67	4.89	1	1	0	1	130	113	114	108	105	100	117	83	79	76	74
cxkyxm001-00552	62	1	17.67	1	1	1	0	0	0	0	0	0	184	118	13.96	110	5	4	7	9	0	2	3	5	4	0	0	0	0	5.82	2.33	0.91	4.65	5.34	1	1	0	1	184	166	161	159	156	159	138	118	112	108	104
cxkyxm001-00553	72	1	27.68	1	1	1	0	0	0	0	0	1	200	128	12.87	97	13	3	1	10	0	4	4	5	3	1	1	0	0	5.08	2.33	0.87	4.97	6.76	1	1	1	1	200	180	175	172	170	173	150	128	118	117	114
cxkyxm001-00554	73	1	20.56	1	0	1	0	0	0	0	0	0	162	104	12.87	97	15	2	5	7	0	3	2	5	3	1	0	0	0	4.35	2.26	0.87	3.87	5.89	1	1	1	1	162	146	126	139	138	140	126	104	98	95	92
cxkyxm001-00555	45	1	30.66	0	0	1	0	0	1	0	1	0	148	95	8.67	105	6	5	4	6	0	5	5	5	2	1	0	0	0	5.83	2.56	0.93	4.65	5.86	1	1	0	1	148	141	130	111	108	103	117	95	95	94	91
cxkyxm001-00556	45	0	27.23	0	1	1	0	0	1	0	0	0	139	89	12.87	116	11	3	1	12	1	3	2	1	3	1	0	0	0	4.64	2.31	0.93	4.05	5.34	1	1	0	1	139	126	122	116	113	108	117	89	84	82	79
cxkyxm001-00557	64	1	20.7	0	0	1	0	0	1	0	0	0	135	87	12.87	88	8	2	1	7	0	5	1	1	3	1	0	0	0	4.35	2.22	0.92	2.43	5.89	1	0	0	1	135	131	118	112	109	104	117	87	80	81	78
cxkyxm001-00558	41	0	24.48	1	1	1	0	1	0	1	0	0	201	129	13.96	98	9	3	6	6	0	4	4	5	4	1	0	1	1	4.48	2.22	0.87	4.34	6.03	1	1	1	1	201	181	175	172	171	174	145	129	120	118	114
cxkyxm001-00559	75	0	26.77	1	1	1	0	0	0	0	0	0	181	117	12.87	89	9	3	3	6	0	5	5	5	3	0	0	0	0	4.06	2.33	0.77	4.54	5.98	1	1	0	1	181	163	158	155	154	157	128	117	108	106	103
cxkyxm001-00560	57	0	30.47	0	1	1	0	0	0	1	0	0	142	91	14.01	97	24	5	6	10	0	3	2	5	3	1	0	0	1	4.02	2.88	0.87	4.46	7.54	1	1	1	1	142	127	124	118	115	110	117	91	80	83	81
cxkyxm001-00561	68	1	24.48	0	1	1	0	0	1	0	1	0	195	125	14.87	122	6	3	5	12	0	5	5	1	3	1	0	0	0	5.54	2.33	1.29	4.65	5.86	0	1	0	0	195	176	171	167	166	169	130	125	115	115	111
cxkyxm001-00562	68	1	27.76	0	1	0	1	0	1	1	0	1	157	101	13.23	102	11	3	5	12	0	1	1	1	3	1	0	0	1	4.39	2.35	0.92	4.16	5.17	1	1	1	1	157	142	138	135	133	127	126	101	93	92	89
cxkyxm001-00563	68	1	24.48	1	1	0	0	0	0	0	1	0	216	139	15.33	98	11	3	1	11	0	5	5	5	3	1	0	0	0	4.64	2.31	0.92	4.99	6.32	1	1	0	1	216	195	164	185	183	187	149	139	130	128	124
cxkyxm001-00564	73	1	23.52	0	1	1	0	1	1	0	0	0	203	130	14.01	67	12	3	1	10	0	3	4	5	3	1	0	1	0	4.54	1.83	1.02	5.23	5.34	1	1	1	1	203	183	178	174	172	176	152	130	121	119	115
cxkyxm001-00565	63	1	25.91	0	1	1	0	0	1	0	0	0	189	121	12.87	99	11	3	5	9	0	5	5	5	3	1	0	0	0	4.8	2.32	0.77	4.9	4.87	1	1	0	1	189	170	165	162	160	164	132	121	113	111	108
cxkyxm001-00566	66	0	24.77	0	1	1	0	1	1	1	0	0	164	105	15.32	98	14	3	4	12	0	1	3	1	3	0	0	1	1	5.33	2.34	1.02	4.34	5.43	1	1	1	1	164	148	143	141	139	142	126	105	98	96	93
cxkyxm001-00567	68	0	22.03	0	1	1	0	0	0	0	0	0	160	103	13.87	67	11	3	0	10	0	1	2	4	3	0	0	0	0	5.95	2.43	0.92	5.23	6.45	1	1	1	1	160	144	140	136	136	139	126	103	97	94	91
cxkyxm001-00568	68	1	24.61	0	1	1	0	0	0	0	0	0	174	112	14.01	103	13	3	1	9	0	4	4	1	3	1	0	0	0	4.61	2.33	0.79	4.46	6.45	1	1	0	0	174	157	152	149	150	151	127	112	103	102	99
cxkyxm001-00569	69	0	26.7	0	1	0	0	0	1	1	0	0	150	96	12.87	89	7	4	0	11	0	5	3	1	3	1	0	0	1	4.3	2.08	0.77	4.54	5.98	1	0	1	1	150	141	131	125	127	117	118	96	94	88	85
cxkyxm001-00570	58	0	25.1	0	0	1	0	0	0	1	1	0	188	121	11.78	80	16	4	0	12	1	4	2	1	3	0	0	0	1	5.67	2.33	0.92	5.15	4.43	0	1	0	1	188	170	165	161	160	163	139	121	110	110	107
cxkyxm001-00571	73	1	31.95	0	1	0	0	0	0	1	0	0	208	134	12.87	98	6	5	4	9	0	4	4	1	3	1	0	0	1	5.92	2.35	0.68	4.16	7.22	1	1	1	1	208	188	182	181	181	180	152	134	121	122	118
cxkyxm001-00572	60	0	23.14	0	1	1	0	0	0	1	1	0	196	126	8.67	105	10	3	2	10	0	4	4	1	3	1	0	0	1	5.12	2.56	0.93	4.65	5.86	1	1	1	1	196	177	172	168	166	170	145	126	115	115	111
cxkyxm001-00573	75	0	21.22	1	0	0	0	0	0	0	1	0	164	105	13.23	98	11	3	6	9	0	1	2	1	3	1	1	0	0	4.13	3.26	0.78	3.87	6.32	1	1	0	1	164	148	144	141	139	142	126	105	95	96	93
cxkyxm001-00574	60	1	26.1	0	1	0	1	0	1	0	0	0	166	107	15.98	120	9	3	6	5	1	3	5	5	4	1	0	0	0	4.08	1.78	0.93	4.87	5.86	1	1	0	1	166	150	141	138	141	144	127	107	100	98	95
cxkyxm001-00575	61	1	32.98	1	1	0	0	0	1	0	0	0	156	100	13.87	100	6	4	7	11	1	1	1	1	3	0	1	0	0	5.01	2.35	0.87	4.46	6.45	0	1	0	1	156	141	138	134	135	126	126	100	90	91	89
cxkyxm001-00576	62	1	24.49	1	1	0	0	0	0	0	1	0	177	114	13.87	106	14	3	4	10	0	4	5	1	3	1	0	0	0	5.55	2.12	1.08	4.05	5.89	1	1	1	1	177	160	154	152	150	153	128	114	108	104	101
cxkyxm001-00577	69	1	23.44	0	0	1	0	1	0	0	0	0	124	80	13.87	94	10	3	1	11	0	1	1	5	4	1	0	1	0	5.32	2.33	0.87	2.43	4.98	0	1	0	0	124	111	109	106	105	98	116	80	73	73	70
cxkyxm001-00578	71	0	26.42	0	1	1	0	0	0	1	1	1	205	82	14.01	90	9	3	4	6	0	5	5	4	3	1	0	0	1	5.98	2.22	1.22	2.98	5.17	1	1	1	1	205	185	178	176	174	178	146	82	120	120	116
cxkyxm001-00579	58	1	25.81	0	1	0	0	0	0	0	0	0	152	98	9.68	102	11	3	4	10	0	4	2	1	3	1	0	0	0	4.54	2.17	1.02	4.54	3.88	1	1	0	1	152	138	132	125	129	117	118	98	90	89	86
cxkyxm001-00580	62	1	27.65	1	0	0	1	0	0	0	0	1	168	108	11.78	96	5	4	4	11	0	2	3	4	3	1	0	0	0	5.17	2.32	0.79	3.89	6.56	1	1	0	1	168	152	146	144	143	146	127	108	100	98	95
cxkyxm001-00581	70	0	25.76	1	1	1	0	0	0	0	1	0	149	96	15.76	83	14	3	2	12	0	5	4	5	4	1	0	0	0	5.81	2.31	0.91	3.54	5.89	1	1	0	1	149	139	130	124	121	116	117	96	89	87	85
cxkyxm001-00582	71	1	24.48	0	1	0	1	1	1	1	0	0	194	125	11.78	98	16	4	6	9	0	5	5	4	3	0	0	1	1	5.11	2.33	0.83	3.87	4.98	1	1	0	1	194	175	172	166	165	168	129	125	117	114	110
cxkyxm001-00583	35	0	25.39	1	1	1	1	1	0	0	0	0	190	122	14.01	97	6	2	3	6	0	3	4	1	3	1	0	1	0	5.59	2.88	0.87	4.46	7.54	1	1	1	1	190	171	166	163	161	165	143	122	112	111	108
cxkyxm001-00584	41	1	28.34	1	1	1	0	1	0	0	1	1	178	114	12.87	97	9	3	3	5	0	1	2	4	3	0	0	1	0	4.05	2.26	0.87	3.87	5.89	1	1	0	1	178	161	156	153	151	154	138	114	106	104	101
cxkyxm001-00585	70	1	24.41	0	1	1	0	0	0	0	1	1	163	105	13.23	78	7	2	3	7	0	1	3	4	3	1	1	0	0	5.6	2.22	0.87	3.23	4.76	1	1	0	1	163	147	137	140	136	141	126	105	99	95	93
cxkyxm001-00586	71	0	27.68	1	1	1	0	0	0	0	1	1	158	101	15.33	98	8	2	3	6	0	1	2	1	3	1	0	0	0	5.13	2.12	0.91	2.76	5.34	0	1	1	1	158	143	138	133	134	137	126	101	92	92	90
cxkyxm001-00587	50	0	28.12	0	1	1	0	0	0	0	0	0	160	103	8.67	105	6	4	2	11	0	2	2	1	3	1	1	0	0	4.59	2.33	0.93	4.65	5.86	1	1	0	1	160	144	140	127	136	139	126	103	98	94	91
cxkyxm001-00588	71	0	24.22	1	1	0	0	1	0	0	1	0	218	141	13.87	73	7	4	4	15	0	5	5	5	4	1	0	1	0	5.03	2.22	1.02	4.9	6.55	1	1	1	1	218	197	191	187	185	189	141	141	131	129	125
cxkyxm001-00589	72	1	20.98	1	1	0	0	0	1	1	0	0	146	94	13.87	99	14	3	6	9	0	5	3	1	3	0	0	0	1	5.3	2.35	1.07	4.41	5.89	0	1	0	1	146	138	128	121	118	113	117	94	87	85	83
cxkyxm001-00590	70	1	27.23	1	1	1	0	0	1	1	0	0	132	85	16.54	100	11	3	6	10	0	4	1	1	3	0	0	0	1	4.34	2.26	0.87	4.41	6.51	1	1	0	0	132	123	116	110	107	102	117	85	75	80	77
cxkyxm001-00591	47	1	26.67	0	1	0	0	0	0	0	1	0	134	86	13.87	99	11	3	0	10	0	3	1	1	3	1	1	0	0	4.88	2.65	1.02	4.33	6.32	1	1	1	1	134	123	117	111	108	103	117	86	82	80	77
cxkyxm001-00592	57	0	23.44	1	1	0	0	0	0	1	0	0	190	122	14.01	100	10	3	1	8	0	4	3	1	3	1	1	0	1	4.1	3.22	0.92	2.89	6.32	1	1	1	1	190	171	166	163	161	165	140	122	110	111	108
cxkyxm001-00593	60	0	18.9	1	1	1	0	0	0	0	0	0	184	118	14.87	102	14	3	3	9	0	3	3	1	3	1	0	0	0	5.45	2.84	1.05	4.87	6.21	1	1	1	1	184	166	161	159	156	159	138	118	111	108	104
cxkyxm001-00594	60	0	21.22	0	1	0	0	0	0	0	0	0	120	77	12.87	112	10	3	5	11	0	1	1	4	3	0	0	0	0	5.63	2.33	0.83	4.22	6.45	1	1	0	1	120	108	104	103	102	104	122	77	75	70	68
cxkyxm001-00595	61	1	26.03	1	1	0	0	0	0	0	0	0	173	111	13.87	100	6	5	2	10	0	3	4	1	3	1	0	0	0	4.01	2.32	0.92	4.41	6.32	1	1	1	1	173	156	151	148	147	150	127	111	103	102	99
cxkyxm001-00596	61	0	26.04	1	1	1	0	0	0	1	0	0	183	117	13.87	99	18	5	3	14	0	1	1	1	3	1	0	0	1	5.78	2.55	1.02	4.33	6.32	1	1	1	1	183	165	160	157	155	159	152	117	109	107	104
cxkyxm001-00597	62	1	24.67	0	0	1	0	0	0	0	0	0	176	113	12.87	112	12	3	4	12	1	2	1	4	3	1	0	0	0	4.25	2.54	0.77	4.17	5.89	1	1	1	1	176	159	154	151	149	152	132	113	109	103	100
cxkyxm001-00598	63	0	24.48	1	1	1	0	0	0	0	0	1	158	101	12.87	67	12	3	2	10	0	2	1	1	3	0	0	0	0	4.77	2.43	0.92	5.15	6.45	0	1	0	1	158	143	138	131	134	137	126	101	93	92	90
cxkyxm001-00599	64	0	26.12	1	1	1	0	0	0	1	0	0	118	76	13.87	110	12	3	6	10	0	2	2	5	4	1	0	0	1	4.64	3.22	0.92	4.41	6.32	1	1	1	1	118	106	102	101	100	102	122	76	73	69	67
cxkyxm001-00600	60	0	23.61	1	1	0	1	0	1	0	0	1	180	116	12.87	99	11	3	5	10	0	1	2	4	3	1	0	0	0	5.73	3.45	0.83	5.21	6.09	0	1	0	1	180	162	158	153	153	156	137	116	107	105	102
cxkyxm001-00601	60	1	21.48	0	0	1	1	0	1	1	0	0	156	100	18.54	95	12	3	2	11	0	1	1	5	3	1	0	0	1	4.92	2.26	0.87	4.41	5.94	1	1	0	1	156	141	138	134	136	126	126	100	93	91	89
cxkyxm001-00602	65	1	23.01	0	0	1	0	0	0	0	0	0	178	114	14.76	76	9	3	0	10	0	1	5	5	4	1	0	0	0	5.76	2.32	0.79	4.78	6.56	1	1	1	1	178	161	157	153	151	154	138	114	108	104	101
cxkyxm001-00603	69	1	24.48	0	1	1	1	0	0	0	1	0	182	117	11.67	98	12	3	7	12	0	2	2	5	3	1	0	0	0	5.8	1.83	1.26	4.46	3.55	1	1	0	1	182	164	159	156	155	158	137	117	106	106	103
cxkyxm001-00604	71	0	25.83	0	1	1	0	0	1	0	1	1	188	121	13.96	102	9	3	3	5	0	3	4	1	3	1	0	0	0	4.74	2.88	1.02	4.34	6.55	1	1	0	1	188	170	165	161	160	163	139	121	113	110	107
cxkyxm001-00605	73	1	24.53	1	1	1	1	0	0	0	1	0	148	95	13.23	99	13	3	6	9	0	5	5	1	3	0	0	0	0	4.82	2.54	0.83	5.23	6.32	1	1	1	1	148	135	130	111	108	103	117	95	93	94	92
cxkyxm001-00606	75	1	27.23	1	0	1	0	0	0	0	0	0	159	102	14.01	95	14	3	3	10	0	2	2	2	3	1	0	0	0	5	2.03	0.87	4.33	5.78	1	1	0	1	159	143	139	126	135	138	126	102	98	93	90
cxkyxm001-00607	64	0	24.48	1	1	1	1	0	0	0	1	0	188	121	13.87	98	14	3	2	10	0	4	3	2	3	1	0	0	0	5.78	2.76	0.87	4.67	5.17	1	1	0	1	188	170	165	161	160	163	139	121	113	110	107
cxkyxm001-00608	66	0	26.12	1	1	1	0	0	0	0	0	0	200	128	13.87	98	7	2	5	7	0	3	5	2	3	1	0	0	0	5.75	2.54	0.77	4.89	6.32	1	1	1	1	200	180	175	171	170	173	151	128	117	117	114
cxkyxm001-00609	63	1	24.48	1	1	1	0	0	0	1	0	0	142	91	14.01	90	14	3	2	12	0	4	2	2	3	0	0	0	1	4.25	2.22	1.22	2.98	5.17	1	1	1	1	142	130	124	118	115	110	117	91	82	83	81
cxkyxm001-00610	63	1	28.56	1	1	1	1	0	0	0	0	0	192	123	12.68	100	12	3	1	11	0	5	4	2	3	1	0	0	0	4.98	2.33	0.77	3.89	6.45	1	1	1	1	192	172	165	165	163	166	134	123	116	113	110
cxkyxm001-00611	62	1	30.47	1	1	0	0	1	1	0	1	0	143	92	13.23	85	8	4	6	12	0	3	2	1	3	0	0	1	0	5.04	2.33	1.02	4.78	5.89	0	1	1	1	143	129	125	119	116	111	117	92	82	84	81
cxkyxm001-00612	67	1	26.37	1	1	1	0	0	0	1	0	0	188	121	14.87	75	13	3	4	11	1	3	4	2	3	1	0	0	1	4.24	2.22	1.02	2.98	6.51	1	1	0	1	188	170	165	161	160	163	139	121	112	110	107
cxkyxm001-00613	70	1	22.3	1	1	0	0	0	0	0	0	0	201	129	16.65	88	14	3	1	12	0	5	5	2	3	1	0	0	0	4.59	2.65	0.97	4.56	6.03	1	1	0	1	201	181	176	172	171	174	145	129	120	118	114
cxkyxm001-00614	73	1	28.01	1	1	1	0	0	0	0	0	0	118	76	13.87	99	9	3	3	10	0	2	1	5	3	1	0	0	0	4.56	2.32	1.26	4.9	4.87	1	1	1	1	118	106	103	101	100	102	122	76	71	69	67
cxkyxm001-00615	57	0	26.12	1	1	1	0	0	0	0	0	0	174	112	13.23	106	14	3	1	7	0	4	4	5	4	1	0	0	0	5.6	2.12	1.08	4.67	5.89	1	1	0	1	174	157	152	149	151	151	127	112	103	102	99
cxkyxm001-00616	65	1	25.83	1	1	0	0	0	0	0	1	1	144	92	15.76	99	12	3	5	12	0	2	3	2	3	0	1	0	0	5.89	2.54	0.83	5.23	6.32	1	1	0	1	144	126	126	120	117	112	117	92	87	84	82
cxkyxm001-00617	67	0	27.47	1	1	1	0	0	0	1	0	0	132	85	11.67	105	11	3	4	11	0	2	1	1	3	1	1	0	1	4.62	2.56	0.91	4.65	5.86	1	1	1	1	132	115	116	110	107	102	117	85	79	81	78
cxkyxm001-00618	70	0	24.8	1	0	0	0	0	0	0	0	0	184	118	13.87	111	15	4	3	11	0	2	3	2	3	0	0	0	0	5.7	2.03	1.07	4.56	6.03	0	1	1	1	184	166	161	160	156	159	138	118	110	108	104
cxkyxm001-00619	67	1	29.38	1	1	1	0	1	0	0	0	0	134	86	13.96	98	14	3	5	12	0	2	1	2	3	1	0	1	0	4.95	2.22	0.87	4.34	6.03	1	1	1	1	134	116	117	111	108	103	117	86	82	80	77
cxkyxm001-00620	61	0	25.39	1	1	1	0	0	0	0	0	0	160	103	18.54	98	11	3	5	10	0	2	2	2	3	0	0	0	0	5.51	2.31	0.92	4.99	6.32	1	1	1	1	160	144	140	126	136	139	126	103	98	94	91
cxkyxm001-00621	63	0	29.41	1	1	0	0	0	0	0	0	0	164	105	10.11	96	9	3	5	12	0	1	3	2	3	0	0	0	0	4.7	2.31	0.93	4.87	5.13	1	1	1	1	164	148	145	141	139	142	126	105	99	96	93
cxkyxm001-00622	66	1	24.97	1	1	1	0	1	0	0	0	1	137	88	17.54	96	8	2	1	6	0	3	3	2	3	1	0	1	0	5.23	2.65	0.77	4.17	5.17	1	1	0	1	137	123	120	114	111	106	117	88	84	78	76
cxkyxm001-00623	73	1	26.56	1	0	1	0	0	0	1	0	0	176	113	13.87	98	9	3	0	10	0	2	2	2	3	1	1	0	1	5.47	2.88	0.87	4.78	5.43	1	1	0	1	176	159	154	151	149	152	133	113	108	103	100
cxkyxm001-00624	72	0	22.76	1	0	0	0	0	0	0	1	0	146	94	14.87	97	12	3	6	10	0	4	3	2	3	1	0	0	0	4.99	2.17	0.87	4.54	6.32	1	0	0	1	146	134	128	121	119	113	117	94	86	85	83
cxkyxm001-00625	47	1	25.76	1	1	1	1	0	0	0	0	0	202	130	13.87	82	13	3	5	12	0	5	5	2	3	1	0	0	0	5.27	3.32	0.92	5.43	6.55	1	1	1	1	202	182	176	173	171	175	145	130	122	118	115
cxkyxm001-00626	51	0	24.48	1	1	0	1	0	0	0	1	0	216	139	14.01	86	10	3	7	9	0	5	5	5	2	1	0	0	0	5.87	2.33	1.33	4.46	6.55	1	1	1	1	216	195	160	185	183	187	149	139	130	128	124
cxkyxm001-00627	51	0	25.61	1	1	1	0	0	0	0	0	0	192	123	18.54	98	15	4	5	14	0	5	5	2	3	0	1	0	0	5.42	2.13	0.93	3.54	6.03	1	1	0	1	192	171	166	165	163	166	134	123	117	112	109
cxkyxm001-00628	52	1	25.61	1	1	0	0	0	0	1	0	0	197	126	12.87	122	10	3	4	9	0	3	3	1	3	1	0	0	1	4.69	3.15	0.77	4.17	6.02	1	1	1	0	197	178	172	169	167	171	145	126	116	116	112
cxkyxm001-00629	72	0	25.69	1	1	1	0	0	0	1	0	0	188	121	14.01	98	16	4	5	10	0	4	4	2	3	1	0	0	1	5.93	2.35	0.68	4.67	7.22	1	1	1	1	188	170	165	161	160	163	139	121	114	110	107
cxkyxm001-00630	53	1	24.51	1	1	0	1	0	0	0	1	1	180	116	15.76	88	11	3	0	9	0	3	5	2	3	1	0	0	0	5.31	2.65	0.77	4.17	6.98	1	1	1	1	180	162	158	151	153	156	137	116	106	105	102
cxkyxm001-00631	64	1	25.34	1	1	0	0	0	1	0	0	0	188	121	18.54	100	6	4	1	11	0	4	4	5	3	1	0	0	0	5.49	2.54	0.77	5.33	6.22	1	1	1	1	188	170	165	161	160	163	139	121	112	110	107
cxkyxm001-00632	54	0	25.71	1	1	0	0	0	0	0	0	0	192	123	17.85	130	14	3	4	10	0	5	5	2	3	0	0	0	0	5.65	2.33	0.91	4.97	5.34	1	1	0	1	192	172	168	165	163	166	134	123	115	112	109
cxkyxm001-00633	54	1	25.34	1	1	1	0	0	0	0	0	0	182	117	13.87	98	12	3	4	11	0	4	4	5	4	1	0	0	0	4.81	2.33	0.83	4.98	6.03	1	1	1	1	182	164	159	156	155	158	137	117	107	106	103
cxkyxm001-00634	55	1	26.67	1	0	0	0	1	0	0	0	0	206	132	14.87	78	14	3	5	13	0	5	5	2	3	0	0	1	0	5.73	2.22	0.87	4.34	4.76	1	1	0	1	206	186	181	177	175	178	146	132	122	121	117
cxkyxm001-00635	58	1	26.04	1	0	1	0	0	0	1	0	0	165	106	14.87	90	9	3	7	12	0	2	3	5	4	0	1	0	1	4.34	2.56	0.93	4.89	5.87	0	1	1	1	165	149	144	141	140	143	127	106	98	97	94
cxkyxm001-00636	59	1	22.76	1	0	1	0	1	0	1	1	0	175	112	13.96	98	10	3	6	10	1	4	4	5	3	1	0	1	1	4.46	2.13	0.91	4.65	4.87	1	1	1	1	175	158	153	150	149	152	128	112	100	103	100
cxkyxm001-00637	60	0	25.71	1	1	0	0	0	0	1	0	0	190	122	12.87	88	7	3	0	11	0	4	3	5	3	1	0	0	1	5.03	2.22	0.68	2.43	5.89	0	1	0	1	190	171	166	163	161	165	142	122	110	111	108
cxkyxm001-00638	61	1	23.81	1	0	1	0	0	0	0	1	0	131	84	16.32	80	6	1	6	6	0	4	1	2	3	0	0	0	0	5.55	2.56	0.93	4.23	5.87	1	1	0	1	131	122	115	109	106	101	117	84	78	81	78
cxkyxm001-00639	62	0	27.68	1	0	1	0	1	0	0	0	0	182	117	13.87	113	9	3	2	6	0	2	4	2	3	1	1	1	0	4.53	2.33	1.02	4.78	5.86	1	1	0	1	182	164	158	156	155	158	137	117	109	106	103
cxkyxm001-00640	65	0	24.22	1	1	0	0	0	0	1	0	0	133	85	13.23	110	7	2	6	6	0	nul	nul	5	2	1	0	0	1	5.09	2.54	0.77	2.89	6.32	1	1	1	1	133	120	nul	nul	nul	nul	nul	85	79	80	nul
cxkyxm001-00641	65	1	26.67	1	1	0	0	0	1	0	1	0	161	103	12.87	96	13	3	0	10	0	1	2	2	3	1	0	0	0	7.73	2.65	1.02	4.17	5.17	1	1	0	1	161	145	141	138	137	139	126	103	97	94	91
cxkyxm001-00642	67	0	27.68	1	1	0	0	0	1	1	1	0	140	90	13.87	99	12	3	2	9	0	3	2	2	3	1	0	0	1	6.38	2.14	1.05	4.41	6.02	1	1	1	1	140	130	123	116	113	108	117	90	81	83	80
cxkyxm001-00643	68	0	24.22	1	1	1	0	0	1	1	1	1	160	103	17.54	73	13	3	3	10	0	1	2	5	3	1	0	0	1	7.04	2.13	0.91	4.34	6.34	1	0	0	1	160	144	140	137	136	139	126	103	97	94	91
cxkyxm001-00644	69	0	24.16	1	1	1	0	0	0	1	0	0	170	109	14.01	90	13	3	6	10	0	4	4	2	3	1	1	0	1	10.52	2.14	0.93	4.56	5.17	1	1	1	1	170	153	149	146	144	147	127	109	101	99	96
cxkyxm001-00645	71	1	26.22	1	1	0	0	0	0	0	0	0	198	127	12.78	96	7	3	1	10	0	4	5	5	3	1	0	0	0	7.33	2.65	0.77	4.17	8.68	0	1	1	1	198	179	173	170	167	172	145	127	118	116	112
cxkyxm001-00646	72	1	23.94	1	1	0	0	0	0	0	1	0	152	98	14.76	95	15	4	2	11	0	3	2	2	3	1	0	0	0	8.97	2.33	1.05	4.54	3.76	1	1	0	1	152	134	133	126	129	118	118	98	91	89	86
cxkyxm001-00647	72	1	27.47	1	1	1	0	1	0	0	1	0	196	126	15.65	84	11	3	0	12	0	3	3	2	3	1	1	1	0	9.95	1.78	0.93	4.43	8.56	1	1	1	1	196	177	172	168	166	170	145	126	118	115	111
cxkyxm001-00648	36	1	28.22	1	1	0	0	0	0	0	1	0	124	80	13.96	85	6	4	0	11	0	1	2	5	3	1	0	0	0	9.42	2.15	1.02	3.89	5.89	1	1	1	1	124	106	109	105	105	97	116	80	71	73	70
cxkyxm001-00649	40	0	22.07	1	1	0	1	0	1	1	0	1	142	91	12.87	97	6	4	6	11	0	3	2	5	3	0	0	0	1	9.58	2.65	0.87	3.87	5.89	1	1	1	1	142	128	124	118	115	110	117	91	84	82	79
cxkyxm001-00650	74	0	32.05	1	1	1	1	0	0	0	0	0	143	92	13.87	98	7	2	5	6	0	3	3	2	3	0	0	0	0	8.81	2.31	0.92	4.99	6.32	1	1	0	1	143	127	125	119	116	111	117	92	84	84	81
cxkyxm001-00651	69	1	28.19	1	1	0	1	1	0	1	0	1	182	117	17.86	88	15	4	2	10	1	4	5	5	4	1	0	1	1	6.15	2.22	0.68	5.32	6.86	1	1	0	1	182	164	157	156	155	158	137	117	107	106	103
cxkyxm001-00652	66	1	30.49	0	1	1	0	0	0	0	0	0	132	87	13.96	113	11	3	5	9	0	2	3	5	4	1	1	0	0	9.62	2.33	1.02	3.89	5.86	1	1	1	1	132	114	115	109	106	101	117	87	79	80	77
cxkyxm001-00653	71	0	30.92	1	1	1	1	0	0	0	1	1	158	101	14.01	83	14	3	0	6	0	1	1	2	3	0	0	0	0	7.22	2.31	0.93	4.41	5.89	1	1	1	0	158	143	138	130	134	137	126	101	93	92	90
cxkyxm001-00654	73	1	18.55	1	0	1	0	0	0	0	0	0	178	114	11.78	85	14	3	1	8	0	1	2	2	3	1	0	0	0	6.58	2.33	1.02	3.89	5.89	1	1	1	1	178	161	156	153	151	154	138	114	109	104	101
cxkyxm001-00655	74	1	25.73	1	1	1	0	0	0	0	0	0	168	108	13.87	99	11	3	2	10	0	2	4	2	3	1	0	0	0	9.29	2.33	0.83	5.13	4.43	1	1	1	1	168	152	147	144	143	146	127	108	103	98	95
cxkyxm001-00656	39	1	21.75	0	1	1	0	0	0	1	0	0	156	100	12.87	84	14	3	6	13	0	1	1	2	3	1	0	0	1	7.37	2.13	0.92	4.43	4.87	1	1	1	1	156	141	137	134	132	126	126	100	93	91	89
cxkyxm001-00657	71	0	24.48	1	1	0	1	0	0	0	1	0	147	94	13.96	90	11	3	3	12	0	5	3	2	3	1	0	0	0	8.4	2.31	0.92	4.54	6.22	0	1	0	1	147	138	129	122	119	114	117	94	85	86	83
cxkyxm001-00658	74	1	26.56	1	1	1	0	0	1	0	0	0	146	94	13.96	99	12	3	1	10	0	5	5	2	3	1	0	0	0	10.29	2.12	0.92	4.05	6.32	1	1	0	1	146	142	128	121	118	113	117	94	93	93	95
cxkyxm001-00659	74	1	27.18	1	1	1	0	0	0	0	0	0	141	91	14.87	95	17	1	5	6	0	3	2	2	3	1	0	0	0	7.42	2.03	0.87	4.33	5.78	1	1	0	1	141	128	123	117	114	109	117	91	81	83	81
cxkyxm001-00660	75	1	23.87	1	1	1	1	0	0	1	0	0	140	90	15.34	88	11	3	5	12	0	4	2	2	3	1	0	0	1	9.02	2.14	0.93	5.21	5.89	1	1	0	1	140	130	123	116	113	108	117	90	80	82	79
cxkyxm001-00661	42	0	24.24	1	1	1	0	0	1	1	0	0	137	88	12.87	99	6	2	3	6	0	4	2	5	3	1	0	0	1	10.06	2.33	0.83	4.22	4.43	1	1	1	1	137	129	120	114	111	106	117	88	85	81	79
cxkyxm001-00662	42	0	24.48	1	1	0	0	0	1	1	1	0	207	133	13.96	98	7	3	3	12	0	5	5	5	3	1	0	0	1	9.75	2.35	0.68	4.67	7.22	1	1	0	1	207	187	181	178	176	179	138	133	121	122	118
cxkyxm001-00663	72	1	25.46	0	1	1	0	0	0	0	0	0	144	92	13.96	96	16	4	4	10	0	4	2	5	4	1	0	0	0	9.77	2.35	0.93	4.87	6.12	1	1	1	1	144	132	126	120	117	112	117	92	85	84	82
cxkyxm001-00664	43	1	25.4	1	1	1	0	0	0	0	0	0	205	132	16.56	80	7	3	1	10	0	5	5	5	3	1	0	0	0	10.26	2.33	1.05	5.13	6.45	1	1	1	0	205	185	179	176	174	178	146	132	122	120	116
cxkyxm001-00665	49	1	24.67	1	1	0	0	0	0	1	0	0	186	119	13.23	90	8	2	3	6	0	3	3	5	3	0	1	0	1	10.83	2.26	0.87	4.41	7.51	1	1	1	1	186	168	163	160	158	161	138	119	112	109	106
cxkyxm001-00666	50	0	24.48	1	1	1	0	0	0	0	0	0	204	131	14.01	83	12	3	3	8	0	3	4	2	3	0	0	0	0	9.77	2.31	0.91	4.41	5.89	1	1	1	1	204	181	179	175	173	177	150	131	121	119	116
cxkyxm001-00667	50	1	25.82	1	1	1	1	0	0	1	0	1	202	130	13.96	112	10	3	2	12	0	4	5	5	3	1	1	0	1	7.91	2.35	0.92	4.67	5.17	1	1	1	1	202	182	177	173	171	175	145	130	121	118	115
cxkyxm001-00668	50	0	26.32	1	1	1	0	0	0	0	0	0	199	128	14.87	106	7	3	3	10	0	4	5	5	3	1	0	0	0	7.21	2.12	0.91	4.67	6.03	1	1	0	1	199	180	173	171	169	172	145	128	117	117	113
cxkyxm001-00669	73	0	25.87	0	1	1	0	0	1	1	0	0	153	98	12.87	112	11	3	6	10	0	3	1	2	3	1	0	0	1	10.52	2.35	0.87	4.16	5.17	1	1	0	1	153	138	134	131	130	123	118	98	92	90	87
cxkyxm001-00670	58	1	18.65	1	1	0	1	0	0	0	1	0	124	80	12.87	99	13	3	2	12	1	2	1	2	3	1	0	0	0	10.72	2.54	0.83	4.17	6.32	1	1	1	1	124	111	109	104	105	96	116	80	74	73	70
cxkyxm001-00671	58	1	25.34	0	1	1	1	0	0	0	0	0	198	127	16.56	104	11	3	6	11	1	4	5	2	3	1	1	0	0	10.46	2.54	0.83	4.89	6.33	1	1	1	1	198	179	173	170	167	172	145	127	115	116	112
cxkyxm001-00672	59	1	24.48	1	1	1	0	0	0	1	1	0	150	96	13.23	100	14	3	6	11	0	5	3	2	3	0	1	0	1	10.02	2.22	0.92	4.54	6.03	1	1	0	1	150	140	131	125	127	117	118	96	93	88	85
cxkyxm001-00673	64	1	27.75	0	0	0	0	0	1	1	0	0	192	123	14.87	99	8	3	5	10	1	5	5	5	3	1	1	0	1	10.53	2.35	1.07	2.89	5.89	1	1	0	1	192	171	164	165	163	166	134	123	117	112	109
cxkyxm001-00674	65	0	24.22	1	1	0	0	0	0	0	0	1	191	123	14.01	98	12	3	1	10	1	5	5	2	3	1	0	0	0	8.65	2.12	0.91	4.41	5.34	1	1	0	1	191	172	167	164	162	165	138	123	111	112	108
cxkyxm001-00675	66	0	20.56	0	1	1	0	0	0	0	1	0	177	114	12.87	120	10	3	2	10	0	4	2	5	2	1	1	0	0	6.01	1.78	0.93	4.43	5.86	1	1	1	0	177	160	155	152	150	153	128	114	109	104	100
cxkyxm001-00676	67	1	24.48	1	1	1	1	0	0	1	0	0	171	110	13.23	95	11	3	4	12	0	4	4	2	3	1	1	0	1	9.49	2.33	0.77	4.22	5.86	0	1	0	1	171	154	150	147	145	148	127	110	104	100	97
cxkyxm001-00677	68	0	24.76	0	1	1	0	1	0	0	0	0	166	107	14.87	80	13	3	5	11	0	1	3	5	4	1	0	1	0	8.73	2.12	1.08	4.67	8.65	1	0	1	0	166	150	142	141	141	144	127	107	97	97	94
cxkyxm001-00678	68	1	27.88	1	1	0	1	1	0	0	0	0	169	108	12.68	112	9	3	1	7	0	2	4	5	3	0	1	1	0	8.18	2.33	0.83	5.43	6.45	1	1	1	1	169	152	148	145	143	146	127	108	101	99	96
cxkyxm001-00679	70	1	25.6	1	1	1	0	0	0	1	0	0	165	106	13.23	88	9	3	6	5	0	1	3	2	3	1	0	0	1	9.7	2.65	0.77	4.54	6.98	0	1	0	1	165	149	146	141	140	143	127	106	98	97	94
cxkyxm001-00680	70	1	26.99	1	1	1	0	0	0	0	0	0	204	131	12.87	98	10	3	2	12	0	4	4	2	3	1	0	0	0	7.31	2.86	0.92	4.42	6.03	1	1	0	0	204	183	179	175	173	177	150	131	122	119	116
cxkyxm001-00681	71	1	27.68	0	1	1	0	0	0	0	0	0	170	109	18.54	98	14	3	5	8	0	4	2	2	3	1	1	0	0	10.8	2.31	0.91	3.54	6.03	0	1	0	1	170	153	148	146	144	147	127	109	100	100	97
cxkyxm001-00682	37	0	24.49	1	0	1	0	0	0	0	0	0	154	99	12.87	99	5	5	6	14	0	1	1	5	3	1	0	0	0	10.9	2.22	1.05	4.56	6.02	1	1	0	1	154	134	124	132	131	124	125	99	92	90	87
cxkyxm001-00683	62	0	25.46	1	1	0	0	1	0	1	0	0	152	98	14.87	73	15	4	1	11	0	4	2	2	3	1	0	1	1	7.53	2.13	0.91	4.43	6.34	1	1	0	0	152	139	134	127	129	119	118	98	91	89	86
cxkyxm001-00684	62	1	27.28	1	1	0	0	1	0	1	0	0	150	96	14.01	99	6	4	3	12	0	4	3	2	3	0	0	1	1	7.95	2.04	0.91	4.54	6.11	1	1	0	0	150	136	131	125	127	117	118	96	94	88	85
cxkyxm001-00685	69	0	29.75	0	1	0	0	0	0	0	0	0	150	96	18.54	83	20	5	0	12	0	3	3	3	3	1	0	0	0	6.25	2.31	0.93	3.54	5.89	1	1	0	0	150	133	131	125	127	117	118	96	92	88	85
cxkyxm001-00686	70	0	24.48	1	1	1	1	0	0	0	1	0	146	94	16.75	99	11	3	2	12	0	5	3	5	4	0	0	0	0	6.29	2.32	0.77	4.84	4.87	1	1	1	1	146	140	128	121	120	113	117	94	87	85	83
cxkyxm001-00687	43	0	22.86	1	1	1	0	0	0	1	1	1	140	90	14.87	99	9	3	3	7	0	4	2	5	3	1	0	0	1	7.88	2.35	1.07	2.89	5.89	1	1	0	1	140	131	123	116	113	108	117	90	84	82	79
cxkyxm001-00688	70	0	24.02	1	0	1	0	0	0	1	0	0	139	90	12.87	89	12	3	3	9	0	3	2	3	3	1	0	0	1	8.52	2.33	0.83	4.54	5.98	1	1	1	1	139	127	122	116	113	108	117	90	83	82	79
cxkyxm001-00689	71	0	27.75	1	1	0	0	0	1	0	0	0	130	83	13.23	98	9	3	5	7	0	3	4	5	3	1	0	0	0	6.74	2.31	1.02	3.87	5.89	0	1	0	1	130	118	114	108	105	100	117	83	75	76	74
cxkyxm001-00690	65	1	25.77	0	0	0	1	1	1	0	1	1	145	93	12.87	98	18	4	4	13	0	3	4	5	3	0	0	1	0	10.92	3.02	0.87	4.78	4.43	1	0	1	1	145	128	127	121	118	113	117	93	88	85	82
cxkyxm001-00691	73	1	24.8	0	1	0	0	0	0	0	0	0	130	83	13.96	122	11	3	6	10	0	3	4	3	3	0	0	0	0	6.35	2.33	1.29	4.65	5.86	0	0	0	1	130	118	114	108	105	100	117	83	80	76	74
cxkyxm001-00692	66	0	27.76	0	1	0	0	0	0	0	0	0	194	125	13.96	80	11	3	3	10	0	5	5	5	4	1	1	0	0	7.37	1.83	0.92	5.23	4.43	1	0	1	1	194	175	173	166	165	168	129	125	119	114	110
cxkyxm001-00693	66	1	24.77	0	1	0	0	0	0	0	0	0	124	80	13.87	73	13	3	5	10	0	3	1	5	4	1	0	0	0	8.99	2.32	0.82	4.9	6.55	1	1	0	1	124	106	109	102	105	94	116	80	73	73	70
cxkyxm001-00694	66	0	23.52	1	1	1	1	0	0	0	1	1	120	77	14.76	96	11	3	1	12	0	1	1	3	3	1	0	0	0	8.81	2.31	0.92	4.41	7.51	1	1	0	1	120	108	105	103	102	104	122	77	74	70	68
cxkyxm001-00695	69	1	25.39	1	1	0	0	0	1	1	0	0	191	123	13.87	99	6	1	7	7	0	5	5	3	3	1	0	0	1	10.07	2.65	1.02	4.33	6.32	1	1	1	1	191	172	167	164	162	165	130	123	112	112	108
cxkyxm001-00696	69	0	25.76	1	1	0	1	0	0	0	1	1	167	107	14.87	76	9	3	1	6	0	2	4	5	3	1	0	0	0	6.8	2.22	0.87	5.13	4.43	1	1	0	1	167	151	146	143	143	145	127	107	102	98	95
cxkyxm001-00697	71	1	20.21	1	0	1	0	1	0	1	0	0	136	89	12.87	89	6	2	3	5	0	5	4	4	3	1	0	1	1	7.15	2.33	0.83	4.54	5.98	1	1	0	1	136	130	119	113	110	105	117	89	81	81	78
cxkyxm001-00698	40	0	24.16	1	1	1	0	1	0	1	0	0	186	119	13.96	105	8	3	2	11	0	3	3	5	2	1	0	1	1	8.73	2.56	0.93	4.89	5.86	0	1	0	1	186	168	163	160	158	161	138	119	112	109	106
cxkyxm001-00699	73	1	24.44	1	1	0	0	1	0	1	1	1	131	84	14.87	89	10	3	5	11	0	4	1	4	3	1	1	1	1	9.03	2.33	0.83	4.54	5.98	0	1	0	0	131	122	115	109	106	101	117	84	76	80	78
cxkyxm001-00700	54	1	25.68	1	1	0	0	0	0	0	0	0	130	83	13.96	122	6	5	7	14	0	4	3	4	3	1	0	0	0	6.62	2.33	1.29	4.65	5.86	1	1	1	1	130	122	114	108	105	100	117	83	76	76	74
cxkyxm001-00701	54	0	25.71	1	1	0	0	0	0	0	0	0	209	134	13.87	98	15	4	5	10	0	5	5	4	3	1	1	0	0	8.57	2.17	0.78	4.67	6.56	1	1	0	1	209	189	182	179	177	181	140	134	126	123	119
cxkyxm001-00702	62	1	28.34	1	1	1	1	1	0	0	1	0	208	134	15.32	100	8	3	3	12	1	4	5	5	4	0	0	1	0	7.44	2.32	1.05	4.54	6.55	1	1	0	0	208	188	182	178	177	180	152	134	122	122	118
cxkyxm001-00703	63	0	30.04	1	1	0	0	0	0	0	0	0	141	91	14.87	97	9	3	4	12	0	4	3	5	3	1	0	0	0	10.14	2.32	0.77	4.84	6.56	1	1	0	1	141	133	123	117	114	109	117	91	84	83	81
cxkyxm001-00704	63	1	28.84	1	1	1	0	0	0	0	0	0	203	130	16.75	98	11	3	5	10	0	3	5	4	3	1	1	0	0	10.94	2.13	0.91	4.65	4.87	1	1	0	1	203	183	178	174	172	176	152	130	122	119	115
cxkyxm001-00705	64	1	24.5	1	1	0	1	1	1	0	1	0	202	130	14.01	96	12	3	5	10	0	5	5	4	3	1	1	1	0	8.09	2.22	1.32	5.33	4.43	1	1	0	1	202	182	178	173	171	175	145	130	122	118	115
cxkyxm001-00706	67	1	24.56	1	1	1	1	0	0	0	1	0	204	131	13.87	97	14	3	5	12	1	3	5	4	3	1	0	0	0	9.91	2.33	0.87	4.65	6.76	1	0	0	1	204	181	179	175	173	177	150	131	123	119	116
cxkyxm001-00708	69	1	26.95	0	1	1	0	0	0	0	0	0	201	129	13.23	98	14	3	1	12	1	5	5	4	3	1	0	0	0	6.21	3.26	0.78	4.99	6.32	0	1	1	1	201	181	177	172	171	174	145	129	122	118	114
cxkyxm001-00710	69	1	26.34	1	1	1	1	0	0	0	0	0	196	126	15.87	93	10	3	7	11	0	4	3	5	4	0	0	0	0	6.02	2.17	1.02	4.54	6.45	1	1	1	0	196	177	172	168	166	170	145	126	118	115	111
cxkyxm001-00711	69	0	31.4	1	1	0	0	1	1	0	0	0	194	125	13.23	90	23	5	6	6	0	5	5	4	3	0	0	1	0	10.73	2.14	0.87	4.41	5.17	1	1	1	1	194	175	172	166	165	168	129	125	116	114	110
cxkyxm001-00712	69	0	20.2	1	1	0	0	0	1	0	0	0	191	123	14.65	83	14	3	6	11	0	5	5	4	3	1	0	0	0	6.39	2.31	0.93	4.41	5.89	1	1	0	1	191	172	167	164	162	165	129	123	114	112	109
cxkyxm001-00713	69	0	20.76	1	1	1	0	0	0	0	1	0	172	110	18.54	87	6	3	0	11	0	4	4	5	4	1	1	0	0	8.3	2.03	0.83	4.99	5.17	1	1	0	1	172	155	151	147	146	149	127	110	103	101	98
cxkyxm001-00714	70	1	23.3	0	1	0	0	0	0	1	1	0	190	122	15.33	95	12	3	5	11	0	3	4	4	3	1	0	0	1	9.4	2.26	0.87	4.41	5.94	1	1	0	1	190	171	166	163	161	165	144	122	113	111	108
cxkyxm001-00715	62	1	25.78	1	1	1	0	0	0	0	0	0	168	108	14.87	76	14	3	1	12	0	2	4	4	3	1	0	0	0	8.56	2.22	0.87	4.46	4.43	1	1	1	1	168	152	148	144	143	146	127	108	102	98	95
cxkyxm001-00716	66	1	24.76	1	1	1	1	0	0	1	0	0	184	118	12.87	122	14	3	0	10	0	3	3	5	3	1	0	0	1	6.06	2.14	0.93	4.05	4.89	1	1	1	1	184	166	161	161	156	159	138	118	112	108	104
cxkyxm001-00717	67	0	25.47	1	1	1	0	0	0	0	0	0	212	136	13.87	100	8	2	2	6	0	5	5	5	3	0	0	0	0	9.13	3.22	0.92	4.41	6.32	1	1	1	1	212	191	186	182	180	184	151	136	129	124	120
cxkyxm001-00718	44	0	21.22	1	1	0	1	0	0	1	0	1	210	135	12.87	90	8	3	7	12	0	5	5	5	3	0	0	0	1	8.58	2.14	0.87	4.41	5.17	0	1	0	1	210	189	184	180	178	182	140	135	128	123	119
cxkyxm001-00719	49	0	30.47	1	1	1	0	0	0	0	0	0	185	119	15.32	94	17	5	5	12	0	3	3	5	3	0	1	0	0	10.53	2.33	0.87	4.34	4.98	1	1	0	0	185	167	162	159	157	160	138	119	114	109	106
cxkyxm001-00720	67	0	24.77	1	1	1	1	0	0	0	0	0	200	128	13.23	112	8	3	1	12	0	3	5	2	3	0	0	0	0	9.63	2.54	0.77	5.23	5.89	0	0	0	1	200	180	174	172	170	173	151	128	118	117	114
cxkyxm001-00722	69	1	24.48	0	1	1	0	0	1	0	0	1	134	86	12.87	98	11	3	5	12	0	3	2	5	3	1	0	0	0	7.49	3.26	0.78	3.87	6.32	1	1	1	1	134	122	117	111	108	103	117	86	84	77	75
cxkyxm001-00723	60	1	23.24	1	1	0	0	0	0	0	0	1	159	102	16.75	98	8	2	0	5	0	2	2	5	3	1	0	0	0	6.05	2.14	0.93	4.17	5.89	1	1	0	1	159	143	139	126	135	138	126	102	96	93	90
cxkyxm001-00724	61	1	23.63	1	1	0	1	0	0	1	0	0	174	112	8.67	105	8	2	2	5	0	4	4	5	3	1	0	0	1	10.6	2.56	0.91	4.65	5.86	1	1	0	1	174	157	152	149	152	151	127	112	103	102	99
cxkyxm001-00725	61	0	25.82	1	1	1	1	0	0	1	0	0	180	116	13.23	75	11	3	2	10	0	3	2	5	3	1	0	0	1	10.52	2.22	0.92	4.33	7.51	1	1	1	1	180	162	158	152	152	156	137	116	108	105	102
cxkyxm001-00726	61	0	25.52	1	1	0	0	0	0	0	0	0	171	110	14.87	96	11	3	6	11	0	4	4	5	4	1	1	0	0	8.75	2.31	0.93	5.12	5.13	1	1	1	1	171	154	150	147	145	148	127	110	101	100	97
cxkyxm001-00727	65	1	24.02	1	1	1	0	0	1	1	0	0	163	105	13.87	84	10	3	5	11	1	2	3	5	3	0	1	0	1	6.01	2.13	0.92	4.34	4.87	1	1	1	1	163	147	137	140	136	141	126	105	98	96	93
cxkyxm001-00728	65	1	24.8	1	1	0	0	0	0	0	0	0	138	89	18.54	90	8	2	5	6	0	4	3	5	3	1	0	0	0	10.7	2.31	0.74	4.54	7.22	1	1	1	1	138	127	121	115	112	107	117	89	82	77	75
cxkyxm001-00729	65	1	23.3	1	1	0	0	0	0	0	0	0	132	85	14.87	76	6	2	6	5	0	2	2	5	3	1	1	0	0	10.93	2.12	0.91	4.41	5.17	1	1	0	1	132	118	116	110	107	102	117	85	78	78	75
cxkyxm001-00730	65	1	24.54	0	1	1	0	0	0	1	0	0	143	92	13.87	73	14	3	3	6	0	4	3	5	3	1	1	0	1	8.54	2.32	0.82	4.9	6.55	1	1	1	0	143	130	125	119	116	111	117	92	89	84	81
cxkyxm001-00731	65	0	20.65	1	1	0	0	0	1	0	0	0	162	104	14.65	93	10	3	4	9	0	3	2	5	3	1	0	0	0	9.9	2.32	0.82	4.9	6.55	1	1	0	1	162	146	127	139	138	140	126	104	97	95	92
cxkyxm001-00732	67	0	27.76	1	1	0	0	0	0	0	0	1	158	101	14.87	82	19	5	1	12	0	2	1	5	3	1	0	0	0	9.5	2.33	0.92	4.46	6.55	1	1	0	1	158	143	138	128	134	137	126	101	92	92	90
cxkyxm001-00733	72	1	22.86	1	1	1	0	0	1	0	0	0	155	100	12.87	112	8	3	7	9	0	1	1	5	3	1	1	0	0	6.55	2.54	0.77	4.17	5.89	1	1	1	1	155	140	136	131	132	123	126	100	91	91	88
cxkyxm001-00734	73	1	23.86	0	1	1	0	0	0	0	0	0	186	119	14.87	99	6	4	2	14	0	3	4	2	3	0	0	0	0	9.57	2.31	0.83	4.05	6.09	0	1	1	1	186	168	163	160	158	161	138	119	111	109	106
cxkyxm001-00735	46	0	31.64	1	0	1	1	0	0	0	0	0	154	99	12.87	80	10	3	6	11	0	1	1	2	3	1	0	0	0	8.53	1.83	0.92	5.15	4.43	1	1	0	1	154	135	125	132	131	124	125	99	93	90	87
cxkyxm001-00736	65	1	24.48	0	1	0	0	0	0	0	0	0	172	110	14.01	111	12	3	6	10	0	4	4	5	3	0	1	0	0	6.59	2.03	1.05	4.56	6.03	1	1	1	1	172	155	151	147	146	149	127	110	101	101	98
cxkyxm001-00737	73	1	24.53	1	1	0	0	0	0	0	1	1	148	95	13.96	122	14	3	3	9	0	5	5	5	4	1	0	0	0	8.18	2.33	1.29	4.97	5.86	1	1	0	1	148	136	130	111	108	103	117	95	96	95	80
cxkyxm001-00738	61	0	25.24	1	1	0	0	0	0	0	0	0	141	91	14.01	97	14	3	1	5	0	2	2	5	3	1	0	0	0	6.05	2.17	0.87	3.57	6.32	1	1	1	1	141	126	123	117	114	109	117	91	84	83	81
cxkyxm001-00739	65	1	27.68	1	1	1	0	0	1	0	0	0	204	131	16.75	90	6	4	0	9	0	4	3	5	3	1	0	0	0	10.33	2.33	0.92	5.32	6.55	1	1	0	1	204	183	179	175	173	177	150	131	123	119	116
cxkyxm001-00740	70	0	16.52	1	1	1	0	0	1	0	0	1	209	134	13.87	86	6	3	6	12	0	5	5	5	4	1	0	0	0	8.09	2.33	1.33	4.46	6.55	1	1	0	1	209	189	183	179	177	181	140	134	127	122	119
cxkyxm001-00741	53	1	25.59	1	1	1	0	0	0	0	0	0	208	134	13.87	78	9	3	1	9	0	5	1	5	3	1	0	0	0	7.71	3.26	0.78	4.99	6.32	1	1	0	1	208	188	182	178	nul	nul	134	134	129	122	119
cxkyxm001-00742	72	0	20.56	1	0	0	0	0	0	1	0	0	206	132	14.01	112	10	3	0	9	0	5	5	5	3	1	1	0	1	8.96	2.35	0.92	4.67	5.17	1	1	0	1	206	186	180	177	175	178	146	132	120	121	117
cxkyxm001-00743	74	1	25.76	0	1	0	0	0	1	0	1	1	198	127	17.67	83	12	3	3	11	0	4	5	5	3	1	0	0	0	7.14	2.31	0.91	3.54	5.89	0	1	1	1	198	179	173	170	167	172	145	127	119	116	112
cxkyxm001-00744	53	0	29.27	1	1	0	1	0	0	1	0	0	202	130	13.96	90	14	3	6	13	0	4	5	5	3	1	1	0	1	10.76	2.14	0.93	5.23	5.17	1	1	0	1	202	182	178	173	171	175	145	130	123	118	115
cxkyxm001-00745	37	0	26.71	1	1	0	0	0	0	1	0	0	200	128	13.87	84	5	1	1	7	0	2	3	5	3	0	0	0	1	6.21	2.13	0.91	4.34	6.03	1	1	1	1	200	180	175	172	170	173	151	128	118	117	114
cxkyxm001-00746	65	1	24.03	1	1	0	0	0	0	0	0	0	193	124	13.96	113	14	3	1	12	0	5	5	5	3	1	1	0	0	10.35	2.33	1.02	3.89	5.86	1	1	1	1	193	174	169	166	164	167	129	124	116	114	110
cxkyxm001-00747	69	1	25.83	1	1	0	0	0	0	0	1	1	192	123	12.87	116	14	3	1	6	0	5	4	5	3	0	1	0	0	7.13	2.31	0.93	4.05	5.34	0	1	0	1	192	169	165	165	163	166	134	123	118	112	109
cxkyxm001-00749	73	1	24.16	0	1	0	0	0	0	1	0	0	187	120	14.87	90	8	3	1	11	0	3	3	5	4	1	1	0	1	6.8	2.26	0.87	4.41	7.51	1	1	0	1	187	169	164	160	159	162	138	120	112	110	107
cxkyxm001-00750	57	1	27.14	1	1	0	1	0	0	0	0	0	122	78	15.32	86	8	2	6	6	0	2	1	5	3	1	0	0	0	7.29	2.33	1.33	4.42	6.55	1	0	0	1	122	110	107	105	104	97	122	78	75	71	69
cxkyxm001-00751	72	1	24.98	1	1	1	0	0	1	0	1	1	186	119	14.01	122	15	4	3	10	0	3	4	5	4	0	0	0	0	6.62	2.33	0.83	5.13	6.45	1	1	0	1	186	168	163	160	158	161	138	119	114	109	106
cxkyxm001-00752	55	1	28.73	1	1	1	0	0	0	1	0	0	118	76	14.87	97	14	3	4	10	0	1	2	5	4	1	0	0	1	7.08	2.88	0.87	2.87	7.54	1	1	1	1	118	106	105	101	100	102	122	76	74	69	67
cxkyxm001-00753	69	1	23.44	0	1	0	0	0	0	0	0	1	168	108	13.87	102	14	3	5	9	0	2	4	5	3	1	0	0	0	10.81	2.17	1.02	4.88	3.88	1	1	0	1	168	152	149	144	143	146	127	108	102	98	95
cxkyxm001-00754	71	0	23.52	1	1	0	0	0	0	0	0	0	171	110	13.23	90	9	3	2	7	1	3	4	5	2	0	0	0	0	6.39	2.26	0.87	4.41	6.51	1	1	1	1	171	154	150	147	145	148	127	110	103	101	98
cxkyxm001-00755	73	1	28.4	1	1	0	0	0	1	1	0	0	170	109	16.75	94	19	5	2	9	0	4	4	5	3	0	1	0	1	7.22	2.22	1.29	5.32	6.45	1	1	1	1	170	153	149	146	144	147	127	109	100	99	96
cxkyxm001-00756	70	0	22.22	0	0	0	0	0	0	1	0	0	166	107	12.87	75	8	3	6	12	0	2	3	5	4	1	0	0	1	6.9	2.22	1.02	4.33	6.51	1	1	0	1	166	150	144	140	141	144	127	107	96	97	94
cxkyxm001-00757	53	0	23.32	1	1	1	0	1	0	0	0	0	169	109	12.87	85	11	3	0	12	0	4	4	5	3	0	0	1	0	10.68	2.33	1.02	3.89	5.89	0	1	1	1	169	152	148	145	143	146	127	109	104	99	96
cxkyxm001-00758	70	0	23.32	1	1	1	0	0	0	1	0	0	168	108	18.54	102	8	3	5	12	0	2	4	5	4	1	1	0	1	6.96	3.15	0.77	4.05	6.02	1	1	1	1	168	152	150	144	143	146	127	108	103	98	95
cxkyxm001-00759	71	1	27.71	0	1	0	0	0	0	0	0	0	167	107	13.87	98	12	3	2	9	0	2	4	2	3	1	0	0	0	7.04	2.54	0.77	4.89	6.32	1	1	1	1	167	151	146	143	144	145	127	107	103	98	95
cxkyxm001-00760	49	0	21.38	1	0	1	0	0	1	0	0	0	166	107	13.96	98	9	3	6	5	0	1	3	5	3	1	1	0	0	6.83	2.33	0.83	4.54	6.03	1	1	0	1	166	150	144	139	141	144	127	107	98	97	94
cxkyxm001-00761	67	0	27.04	0	1	1	0	0	0	0	0	0	154	99	12.87	111	13	3	4	10	0	3	1	5	3	0	1	0	0	8.26	2.03	1.05	4.33	6.03	1	1	1	1	154	142	125	132	131	124	125	99	92	90	87
cxkyxm001-00762	35	1	25.92	1	1	0	0	0	0	1	0	1	163	105	13.23	97	13	3	3	11	0	1	3	5	3	1	1	0	1	6.53	2.26	0.87	4.67	5.89	0	1	1	1	163	147	140	140	139	141	126	105	98	95	93
cxkyxm001-00763	48	0	23.03	1	1	0	0	1	0	0	0	0	162	104	14.67	103	14	3	7	12	0	3	2	5	4	1	0	1	0	10.88	2.33	1.02	4.78	5.86	0	1	0	1	162	146	128	139	138	140	126	104	98	95	92
cxkyxm001-00764	73	0	31.22	1	1	0	1	0	0	0	0	0	152	98	17.54	102	11	3	1	10	0	4	3	5	4	1	0	0	0	8.05	2.84	1.05	4.87	6.21	1	1	1	1	152	142	135	128	129	120	118	98	93	89	86
cxkyxm001-00765	45	1	24.16	0	1	1	0	0	0	0	0	0	176	113	9.68	97	13	3	0	11	1	1	1	5	4	1	0	0	0	7.49	2.26	0.87	4.67	5.89	1	1	0	1	176	159	154	151	149	152	143	113	100	103	100
cxkyxm001-00766	35	1	27.94	1	1	0	0	0	0	1	0	0	162	104	15.45	122	14	3	3	8	0	2	2	5	4	1	0	0	1	10.13	2.14	0.93	4.17	4.89	0	0	0	1	162	146	129	139	138	140	126	104	96	95	92
cxkyxm001-00767	73	0	25.68	1	1	1	0	0	0	0	1	0	126	81	14.87	90	6	4	7	12	0	5	5	5	3	0	1	0	0	6.75	2.34	0.87	2.87	6.03	1	1	0	1	126	122	110	105	107	97	116	81	71	74	72
cxkyxm001-00768	73	0	27.58	0	1	0	0	0	0	1	0	0	144	92	14.76	90	14	3	1	10	0	4	3	5	3	0	0	0	1	9.89	2.26	0.87	4.67	6.03	1	0	1	1	144	132	126	120	117	112	117	92	86	84	82
cxkyxm001-00769	49	0	27.63	0	1	1	1	0	0	0	0	0	136	87	13.87	98	7	4	2	12	0	5	4	5	3	0	1	0	0	10.16	2.33	0.87	4.67	6.56	1	1	0	1	136	132	119	113	110	105	117	87	85	85	80
cxkyxm001-00770	72	1	28.3	0	1	1	0	0	0	0	0	0	138	89	14.76	86	15	4	0	12	0	3	4	5	3	1	0	0	0	10.51	2.31	1.25	4.78	5.86	0	1	0	1	138	124	121	115	112	107	117	89	84	81	78
cxkyxm001-00771	62	1	24.22	1	1	0	0	0	0	0	0	0	172	110	17.54	96	8	2	5	6	0	3	4	5	3	1	0	0	0	7.73	2.65	1.02	4.17	5.17	0	1	1	1	172	155	151	147	146	149	127	110	103	101	98
cxkyxm001-00772	74	1	25.95	0	1	0	0	0	1	0	0	0	166	107	14.01	103	7	2	1	7	0	1	3	2	3	1	1	0	0	10.09	2.33	0.79	4.46	6.45	0	1	0	0	166	150	143	140	141	144	127	107	97	97	94
cxkyxm001-00773	70	1	30.7	1	1	0	0	0	1	0	0	0	160	103	13.96	96	7	3	5	7	0	3	2	5	3	1	0	0	0	8.87	2.31	0.91	4.33	6.12	1	1	0	1	160	144	140	124	136	139	126	103	99	94	91
cxkyxm001-00774	72	0	25.39	1	0	0	0	0	0	0	0	0	148	95	12.87	76	10	3	5	10	0	5	5	5	3	0	0	0	0	6.64	2.32	0.79	3.89	6.56	0	1	1	1	148	141	130	114	111	106	117	95	90	89	88
cxkyxm001-00775	72	1	27.23	1	1	0	0	0	0	1	0	0	145	93	13.96	84	14	3	1	10	0	4	3	5	3	1	0	0	1	9.4	2.13	0.91	5.22	6.03	1	1	0	1	145	132	127	121	118	113	117	93	89	85	82
cxkyxm001-00776	73	0	28.35	1	1	0	1	1	0	0	0	0	188	121	12.87	122	6	2	6	7	1	5	3	5	4	1	1	1	0	10.61	3.15	0.77	4.05	6.02	0	1	0	0	188	164	164	161	163	163	131	121	111	110	107
cxkyxm001-00777	36	1	27.74	1	0	1	0	1	0	0	1	1	144	92	13.23	97	15	4	2	12	0	2	1	5	3	1	0	1	0	6.95	2.33	0.87	5.32	6.76	1	1	0	1	144	124	126	120	117	112	117	92	85	84	82
cxkyxm001-00778	60	1	18.56	1	1	0	0	1	0	1	1	0	133	85	13.87	105	15	4	6	11	0	2	1	5	3	1	0	1	1	9.71	2.56	0.91	4.89	5.86	0	1	0	0	133	117	116	111	108	103	117	85	79	79	77
cxkyxm001-00779	69	0	18.61	1	1	1	0	0	0	0	0	0	126	81	18.54	90	6	4	4	12	0	4	3	5	3	0	0	0	0	6.83	2.13	1.02	4.54	7.22	1	1	1	1	126	119	110	105	107	97	116	81	73	74	72
cxkyxm001-00780	53	0	23.18	1	1	1	0	0	0	1	0	0	165	106	11.78	95	14	3	7	8	0	1	3	5	4	1	1	0	1	10.82	2.33	0.77	3.87	5.86	1	1	0	0	165	149	147	141	140	143	127	106	96	97	94
cxkyxm001-00781	53	1	24.16	1	1	1	0	0	1	1	1	0	190	122	14.01	99	10	3	0	11	1	3	4	5	4	1	0	0	1	10.67	2.13	0.91	4.54	5.87	1	1	1	1	190	171	166	163	161	165	143	122	113	111	108
cxkyxm001-00782	66	1	20.28	1	0	0	0	0	1	1	0	0	120	77	10.23	98	14	5	2	7	1	1	1	5	2	1	0	0	1	8.58	2.13	1.29	4.65	4.99	0	1	1	1	120	108	106	103	102	104	122	77	74	70	68
cxkyxm001-00783	67	1	26.89	1	1	0	0	0	0	1	0	0	184	118	13.23	78	14	3	2	6	0	2	3	5	3	0	0	0	1	9.11	2.22	0.87	3.23	5.86	0	1	0	1	184	166	161	162	156	159	138	118	112	108	104
cxkyxm001-00784	68	1	23.01	0	1	0	1	0	1	0	1	0	199	128	13.96	96	10	3	6	11	0	5	5	5	3	1	0	0	0	9.97	2.31	0.92	4.54	7.51	1	1	0	0	199	180	174	171	169	172	145	128	119	116	113
cxkyxm001-00785	70	0	24.99	1	1	1	1	0	0	1	0	0	211	136	13.96	122	8	2	0	7	0	5	5	5	3	1	0	0	1	7.3	2.33	1.29	4.65	5.86	1	0	0	0	211	190	185	181	179	183	140	136	127	124	120
cxkyxm001-00786	74	0	26.82	0	0	1	0	0	0	1	0	0	125	80	13.96	102	10	3	6	10	0	1	1	5	4	0	0	0	1	10.5	2.88	1.02	4.34	6.55	0	1	1	0	125	117	109	107	106	99	116	80	75	73	71
cxkyxm001-00787	56	1	22.34	0	1	1	0	0	0	0	0	1	196	126	12.87	78	15	4	6	12	0	4	4	5	3	1	0	0	0	8.35	2.22	0.87	4.34	4.76	1	0	1	1	196	177	172	168	166	170	145	126	115	115	111
cxkyxm001-00788	67	1	27.76	0	1	0	1	0	0	0	0	0	208	134	13.96	100	11	3	2	10	0	4	5	5	3	1	0	0	0	9.88	2.22	0.87	4.46	6.45	1	1	0	1	208	188	182	178	177	180	152	134	120	122	118
cxkyxm001-00789	55	1	27.96	0	0	1	0	0	0	1	1	0	220	141	18.56	90	12	3	7	10	0	5	5	5	3	1	0	0	1	7.02	2.14	0.87	5.21	5.17	1	1	0	1	220	198	193	189	187	191	141	141	133	130	126
cxkyxm001-00790	73	1	23.87	0	1	1	0	0	0	0	0	1	180	116	14.87	98	12	3	1	10	0	2	2	5	4	1	0	0	0	8.66	2.22	0.87	4.34	6.03	1	1	0	1	180	162	158	154	151	156	137	116	106	105	102
cxkyxm001-00791	44	1	25.24	0	1	0	0	0	1	0	1	1	179	116	16.54	90	6	3	7	12	0	4	3	5	2	1	0	0	0	7.04	3.11	0.93	4.41	5.17	1	1	0	1	179	161	157	153	152	155	128	116	106	105	102
cxkyxm001-00792	73	1	24.44	0	1	1	0	0	0	0	0	0	194	125	14.01	96	8	3	6	12	0	5	5	2	3	0	0	0	0	9.12	2.31	0.91	4.87	6.12	1	0	0	1	194	175	170	166	165	168	129	125	117	114	110
cxkyxm001-00793	47	0	25.35	0	1	1	0	0	0	0	0	0	182	117	15.67	76	8	3	7	10	0	2	2	5	4	1	0	0	0	9.16	2.32	0.77	4.78	3.76	0	0	1	1	182	164	156	156	155	158	137	117	106	106	103
cxkyxm001-00794	51	0	24.02	1	1	0	0	0	1	0	0	1	196	126	12.87	96	14	3	3	10	0	4	5	5	3	1	1	0	0	6.51	2.12	0.91	4.41	5.17	0	0	1	0	196	177	172	168	166	170	145	126	115	115	111
cxkyxm001-00795	51	0	23.88	1	1	0	0	1	0	0	0	0	184	118	13.23	85	15	4	4	12	0	2	2	5	3	1	0	1	0	6.59	2.33	0.92	4.78	5.89	0	1	0	0	184	166	161	163	156	159	138	118	113	108	104
cxkyxm001-00796	69	1	21.96	0	1	1	0	0	0	1	0	0	188	121	14.87	73	8	3	1	10	1	5	3	5	4	0	0	0	1	10.3	2.13	0.91	4.34	6.34	1	0	0	0	188	167	167	161	163	163	132	121	112	110	107
cxkyxm001-00810	74	0	28.91	1	1	1	0	0	1	0	0	0	186	119	12.87	112	13	4	5	12	0	3	3	5	3	1	0	0	0	6.68	2.32	0.77	4.17	5.89	1	1	0	1	186	168	163	160	158	161	138	119	110	109	106
cxkyxm001-00815	65	0	24.44	1	1	1	1	0	0	0	0	1	186	119	13.96	67	12	3	3	13	0	2	3	5	3	0	0	0	0	8.69	1.83	1.02	5.15	5.34	0	1	0	1	186	168	163	160	158	161	138	119	111	109	106
cxkyxm001-00816	71	1	23.78	0	1	1	0	0	0	0	0	0	196	126	13.23	98	10	4	5	10	0	3	4	5	4	1	0	0	0	8.02	2.33	0.83	4.98	6.03	1	0	0	1	196	177	172	168	166	170	145	126	117	115	111
cxkyxm001-00827	69	1	27.92	1	1	0	0	0	1	0	0	0	190	122	13.23	99	13	3	3	12	0	5	4	5	3	1	0	0	0	8.84	2.03	0.69	4.99	6.09	0	1	0	1	190	171	166	163	161	165	129	122	111	111	108
cxkyxm001-00852	71	0	27.45	1	1	0	1	0	0	0	1	1	186	119	14.23	98	8	2	6	7	0	3	3	5	3	0	0	0	0	7.25	2.17	1.02	2.89	4.89	0	1	0	1	186	168	163	160	158	161	138	119	111	109	106
cxkyxm001-00857	66	1	27.75	1	1	0	0	0	1	0	0	0	188	121	12.87	97	11	3	4	10	0	5	4	5	3	1	0	0	0	7.83	2.17	0.87	4.88	6.32	1	1	1	1	188	170	166	161	163	163	130	121	111	110	107
cxkyxm001-00860	67	1	26.21	0	1	0	0	0	0	1	0	0	154	99	13.96	99	11	3	3	12	0	1	1	5	4	1	0	0	1	7.14	2.14	1.26	4.56	6.02	1	0	0	0	154	136	126	132	131	124	125	99	90	90	87
[truncated: 30 more columns]
